# Supplementary material for: dbHiMo: a web-based epigenomics platform for histone-modifying enzymes
Source: Database (Oxford). 2015 Jun 8;2015:bav052. doi: 10.1093/database/bav052 (PMC4460409; doi:10.1093/database/bav052)
Supplement: Supplementary Data [file supp_bav052_suppl_data.zip]

Archive with 4 entries (4 files):
- SupplementaryTableS2.xlsx
- SupplementaryTableS3.xlsx
- SupplementaryFigureS1.pdf
- SupplementaryTableS1.xlsx
