# Supplementary material for: dbHiMo: a web-based epigenomics platform for histone-modifying enzymes
Source: Database (Oxford). 2015 Jun 8;2015:bav052. doi: 10.1093/database/bav052 (PMC4460409; doi:10.1093/database/bav052)
Supplement: Supplementary Data [file supp_bav052_suppl_data.zip › SupplementaryTableS2.xlsx]

## Sheet: TableS2
Supplementary Table S2
Gene Family	Positive	Negative	Total	True Positive
ELP3	117	0	117	1
GCN5	158	12	170	0.929412
Hpa2	N/A
Hpa3	N/A
PCAF	30	8	38	0.789474
Esa1	92	3	95	0.968421
HBO1	1	0	1	1
MOF	1	0	1	1
MOZ_MORF	N/A
Sas2	14	0	14	1
Sas3	3	0	3	1
Tip60	16	2	18	0.888889
DOT1	N/A
DOT1L	N/A
PRMT_1	N/A
PRMT_2	N/A
SET1	N/A
SET2	2	0	2	1
SET5	N/A
JARID1	N/A
JHDM1	N/A
JHDM2	N/A
JHDM3_JMJD2	N/A
PHF2_PHF8	N/A
UTX_JMJD3	N/A
ClassI	147	3	150	0.98
ClassIIA	56	4	60	0.933333
ClassIIB	43	1	44	0.977273
ClassIII	7	0	7	1
ClassIV	13	2	15	0.866667
TOTAL	700	35	735	0.952381
*N/A: not available
