# Supplementary material for: dbHiMo: a web-based epigenomics platform for histone-modifying enzymes
Source: Database (Oxford). 2015 Jun 8;2015:bav052. doi: 10.1093/database/bav052 (PMC4460409; doi:10.1093/database/bav052)
Supplement: Supplementary Data [file supp_bav052_suppl_data.zip › SupplementaryTableS3.xlsx]

## Sheet: TableS3
Supplementary Table S3
ReferenceName	Kingdom	Phylum	Subphylum	#ORF	ELP3	GCN5	Hpa2	Hpa3	PCAF	Esa1	HBO1	MOF	MOZ_MORF	Sas2	Sas3	Tip60	DOT1	DOT1L	PRMT_1	PRMT_2	SET1	SET2	SET5	JARID1	JHDM1	JHDM2	JHDM3_JMJD2	PHF2_PHF8	UTX_JMJD3	ClassI	ClassIIA	ClassIIB	ClassIII	ClassIV	HAT_GNAT	HAT_MYST	HMT	HDM	HDAC	TOTAL
Plasmodium berghei	Chromalveolata	Apicomplexa	Aconoidasida	12175	1	1	0	0	0	2	0	0	0	0	0	0	0	0	1	0	0	0	0	0	0	0	0	0	0	1	0	0	1	0	2	2	1	0	2	7
Plasmodium chabaudi	Chromalveolata	Apicomplexa	Aconoidasida	15007	0	1	0	0	0	2	0	0	0	0	0	0	0	0	2	0	0	0	0	0	0	0	0	0	0	1	0	0	1	0	1	2	2	0	2	7
Plasmodium falciparum 3D7 2.1.4	Chromalveolata	Apicomplexa	Aconoidasida	5387	1	1	0	0	0	1	0	0	0	0	0	0	0	0	1	0	0	0	0	0	0	0	0	0	0	1	0	0	1	0	2	1	1	0	2	6
Plasmodium falciparum Dd2	Chromalveolata	Apicomplexa	Aconoidasida	4955	0	1	0	0	0	1	0	0	0	0	0	0	0	0	1	0	0	0	0	0	0	0	0	0	0	1	0	0	0	0	1	1	1	0	1	4
Plasmodium falciparum HB3	Chromalveolata	Apicomplexa	Aconoidasida	5462	1	1	0	0	0	1	0	0	0	0	0	0	0	0	1	0	0	0	0	0	0	0	0	0	0	1	0	0	1	0	2	1	1	0	2	6
Plasmodium falciparum IGH-CR14	Chromalveolata	Apicomplexa	Aconoidasida	5073	1	1	0	0	0	1	0	0	0	0	0	0	0	0	1	0	0	0	0	0	0	0	0	0	0	1	0	0	1	0	2	1	1	0	2	6
Plasmodium falciparum RAJ116 1	Chromalveolata	Apicomplexa	Aconoidasida	3210	0	1	0	0	0	0	0	0	0	0	0	0	0	0	0	0	0	0	0	0	0	0	0	0	0	1	0	0	0	0	1	0	0	0	1	2
Plasmodium knowlesi 4	Chromalveolata	Apicomplexa	Aconoidasida	5103	1	1	0	0	0	1	0	0	0	0	0	0	0	0	2	0	0	0	0	0	0	0	0	0	0	1	0	0	1	1	2	1	2	0	3	8
Plasmodium vivax	Chromalveolata	Apicomplexa	Aconoidasida	5050	1	1	0	0	0	1	0	0	0	0	0	0	0	0	2	0	0	0	0	0	0	0	0	0	0	1	0	0	0	1	2	1	2	0	2	7
Plasmodium yoelii	Chromalveolata	Apicomplexa	Aconoidasida	7861	1	1	0	0	0	1	0	0	0	0	0	0	0	0	3	0	0	0	0	0	0	0	0	0	0	1	0	0	1	1	2	1	3	0	3	9
Theileria annulata	Chromalveolata	Apicomplexa	Aconoidasida	3795	1	1	0	0	0	0	0	1	0	0	0	0	0	0	1	0	0	0	0	0	0	0	0	0	0	1	0	0	0	0	2	1	1	0	1	5
Cryptosporidium hominis	Chromalveolata	Apicomplexa	Coccidia	3886	1	1	0	0	0	2	0	0	0	0	0	0	0	0	2	0	0	0	0	0	0	0	0	0	0	2	0	0	0	0	2	2	2	0	2	8
Aureococcus anophagefferens 1	Chromalveolata	Heterokontophyta	Pelagophyceae	11501	1	1	0	0	0	2	0	0	0	0	0	0	0	0	1	1	0	0	0	0	0	0	0	0	0	2	0	1	2	0	2	2	2	0	5	11
Phaeodactylum tricornutum	Chromista(Stramenopiles)	Bacillariophyta	Bacillariophyceae	10025	1	1	0	0	0	1	0	1	0	0	0	0	0	0	2	0	0	0	0	0	0	0	0	0	0	2	0	1	5	0	2	2	2	0	8	14
Thalassiosira pseudonana	Chromista(Stramenopiles)	Bacillariophyta	Coscinodiscophyceae	11390	1	1	0	0	0	2	0	0	0	0	0	0	0	0	2	0	0	0	0	0	0	0	0	0	0	3	0	0	5	0	2	2	2	0	8	14
Hyaloperonospora parasitica 3	Chromista(Stramenopiles)	Oomycota	Oomycetes	14789	0	0	0	0	0	0	0	0	0	0	0	0	0	0	3	0	0	0	0	0	0	0	0	0	0	1	0	0	1	0	0	0	3	0	2	5
Phytophthora capsici 1	Chromista(Stramenopiles)	Oomycota	Oomycetes	17414	1	1	0	0	0	0	0	0	0	0	0	1	0	0	5	0	0	0	0	0	0	0	0	0	0	2	0	0	3	0	2	1	5	0	5	13
Phytophthora infestans 1	Chromista(Stramenopiles)	Oomycota	Oomycetes	22658	2	1	0	0	0	0	0	0	0	0	0	1	0	0	4	0	0	0	0	0	0	0	0	0	0	4	0	0	3	0	3	1	4	0	7	15
Phytophthora ramorum 1.1	Chromista(Stramenopiles)	Oomycota	Oomycetes	15743	2	1	0	0	0	1	0	0	0	0	0	0	0	0	5	0	0	0	0	0	0	0	0	0	0	5	0	0	4	0	3	1	5	0	9	18
Phytophthora sojae 1.1	Chromista(Stramenopiles)	Oomycota	Oomycetes	19027	2	0	0	0	0	0	0	0	0	0	0	1	0	0	4	0	0	0	0	0	0	0	0	0	0	3	0	0	4	0	2	1	4	0	7	14
Ectocarpus siliculosus	Chromista(Stramenopiles)	Phaeophyceae	Not defined	16236	1	1	0	0	0	1	0	1	0	0	0	0	0	0	5	0	0	0	0	0	0	0	0	0	0	3	0	0	2	0	2	2	5	0	5	14
Fragilariopsis cylindrus	Eukaryota	Bacillariophyta	Bacillariophyceae	27137	2	1	0	0	0	2	0	0	0	0	0	0	0	0	4	0	0	0	0	0	0	0	0	0	0	3	0	0	9	0	3	2	4	0	12	21
Entamoeba histolytica	Eukaryota	Amoebozoa	Archamoebae	8163	1	1	0	0	0	1	0	0	0	0	0	0	0	0	2	0	0	0	0	0	0	0	0	0	0	1	0	0	4	0	2	1	2	0	5	10
Dictyostelium discoideum 2010	Eukaryota	Amoebozoa	Not defined	13308	1	1	0	0	0	1	0	1	0	0	0	0	0	0	2	1	0	0	0	0	0	0	0	0	0	2	0	0	4	0	2	2	3	0	6	13
Dictyostelium purpureum	Eukaryota	Amoebozoa	Not defined	12410	1	1	0	0	0	0	0	1	0	0	0	0	0	0	3	1	0	0	0	0	0	0	0	0	0	2	0	0	3	0	2	1	4	0	5	12
Leishmania braziliensis	Eukaryota	Euglenozoa	Not defined	7898	2	0	0	0	0	0	0	0	0	2	0	0	0	0	0	0	0	0	0	0	0	0	0	0	0	2	0	0	1	0	2	2	0	0	3	7
Leishmania infantum 3	Eukaryota	Euglenozoa	Not defined	8173	2	0	0	0	0	1	0	0	0	1	0	0	0	0	1	0	0	0	0	0	0	0	0	0	0	2	0	0	1	0	2	2	1	0	3	8
Leishmania major strain Friedlin	Eukaryota	Euglenozoa	Not defined	8265	2	0	0	0	0	1	0	0	0	1	0	0	0	0	1	0	0	0	0	0	0	0	0	0	0	2	0	0	1	0	2	2	1	0	3	8
Trypanosoma brucei gambiense	Eukaryota	Euglenozoa	Not defined	8262	2	0	0	0	0	1	0	0	0	1	0	0	0	0	1	0	0	0	0	0	0	0	0	0	0	2	0	0	1	0	2	2	1	0	3	8
Trypanosoma brucei TREU927	Eukaryota	Euglenozoa	Not defined	8747	2	0	0	0	0	1	0	0	0	1	0	0	0	0	2	0	0	0	0	0	0	0	0	0	0	2	0	0	1	0	2	2	2	0	3	9
Trypanosoma cruzi	Eukaryota	Euglenozoa	Not defined	18939	3	0	0	0	0	2	0	0	0	1	0	0	0	0	4	0	0	0	0	0	0	0	0	0	0	4	0	0	2	0	3	3	4	0	6	16
Trypanosoma vivax	Eukaryota	Euglenozoa	Not defined	7311	2	0	0	0	0	1	0	0	0	1	0	0	0	0	2	0	0	0	0	0	0	0	0	0	0	2	0	0	2	0	2	2	2	0	4	10
Giardia lamblia	Eukaryota	Metamonada	Not defined	7364	1	1	0	0	0	1	0	0	0	1	0	0	0	0	0	0	0	0	0	0	0	0	0	0	0	1	0	0	2	0	2	2	0	0	3	7
Capsaspora owczarzaki ATCC 30864	Eukaryota	Not defined	Ichthyosporea	8381	1	1	0	0	0	0	1	1	0	0	0	1	0	0	4	0	0	1	0	0	0	0	1	1	0	3	0	1	5	1	2	3	5	2	10	22
Melanconium sp. NRRL 54901	Fungi	Ascomycota	Not defined	16656	1	2	0	0	0	1	0	0	0	1	1	0	0	0	2	0	1	1	0	0	0	0	1	0	0	2	0	1	3	0	3	3	4	1	6	17
Symbiotaphrina kochii	Fungi	Ascomycota	Not defined	10482	1	1	0	0	0	2	0	0	0	1	0	0	1	0	2	0	1	1	0	1	0	0	1	0	0	2	0	1	2	0	2	3	5	2	5	17
Aaosphaeria arxii CBS 175.79	Fungi	Ascomycota	Pezizomycotina	14203	1	1	0	0	0	2	0	0	0	1	0	0	0	0	2	0	1	1	0	1	0	0	1	0	0	2	0	1	2	0	2	3	4	2	5	16
Acidomyces richmondensis BFW	Fungi	Ascomycota	Pezizomycotina	11202	1	1	0	0	0	2	0	0	0	1	0	0	0	0	1	0	1	1	0	1	0	0	1	0	0	2	0	1	2	0	2	3	3	2	5	15
Acidomyces richmondensis Metagenome	Fungi	Ascomycota	Pezizomycotina	10352	1	1	0	0	0	2	0	0	0	1	0	0	0	0	1	0	1	1	0	1	0	0	1	0	0	2	0	1	2	0	2	3	3	2	5	15
Acremonium alcalophilum	Fungi	Ascomycota	Pezizomycotina	9521	1	2	0	0	0	1	0	0	0	1	0	1	0	0	2	0	1	1	0	0	0	0	1	0	0	2	0	1	2	0	3	3	4	1	5	16
Alternaria brassicicola 1	Fungi	Ascomycota	Pezizomycotina	10688	1	1	0	0	0	1	0	0	0	1	0	1	0	0	2	0	1	1	0	1	0	0	1	0	0	2	0	1	2	0	2	3	4	2	5	16
Amniculicola lignicola CBS 123094	Fungi	Ascomycota	Pezizomycotina	15590	1	2	0	0	0	1	1	0	0	1	0	0	0	0	2	0	1	1	0	1	0	0	1	0	0	2	0	1	2	0	3	3	4	2	5	17
Amorphotheca resinae	Fungi	Ascomycota	Pezizomycotina	9642	1	1	0	0	0	1	0	0	0	1	0	1	1	0	2	0	1	1	0	0	0	0	1	0	0	3	0	1	2	0	2	3	5	1	6	17
Anthostoma avocetta NRRL 3190	Fungi	Ascomycota	Pezizomycotina	15755	1	2	0	0	0	1	0	0	0	1	0	1	1	0	2	0	1	1	0	1	0	0	1	0	0	2	0	1	3	0	3	3	5	2	6	19
Apiospora montagnei NRRL 25634	Fungi	Ascomycota	Pezizomycotina	16992	1	1	0	0	0	1	0	0	0	1	0	1	0	0	2	0	1	1	0	0	0	0	1	0	0	2	0	1	3	0	2	3	4	1	6	16
Aplosporella prunicola CBS 121.167	Fungi	Ascomycota	Pezizomycotina	12579	1	1	0	0	0	2	0	0	0	1	0	0	0	0	2	0	1	1	0	0	0	0	1	0	0	3	0	1	2	0	2	3	4	1	6	16
Arthrobotrys oligospora ATCC 24927	Fungi	Ascomycota	Pezizomycotina	11479	1	1	0	0	0	2	0	0	0	1	0	0	0	0	2	0	1	1	0	1	0	0	1	0	0	2	0	1	2	0	2	3	4	2	5	16
Arthroderma benhamiae	Fungi	Ascomycota	Pezizomycotina	7980	1	2	0	0	0	1	0	0	0	1	0	1	1	0	2	0	1	1	0	0	0	0	1	0	0	2	0	0	2	0	3	3	5	1	4	16
Ascobolus immersus RN42	Fungi	Ascomycota	Pezizomycotina	17877	1	1	0	0	0	2	0	0	0	1	0	0	1	0	2	0	1	1	0	0	0	0	1	0	0	2	0	1	2	0	2	3	5	1	5	16
Ascocoryne sarcoides NRRL50072	Fungi	Ascomycota	Pezizomycotina	10672	1	1	0	0	0	1	0	0	0	1	0	1	1	0	2	0	1	1	0	1	0	0	1	0	0	2	0	1	2	0	2	3	5	2	5	17
Aspergillus acidus	Fungi	Ascomycota	Pezizomycotina	13530	1	2	0	0	0	1	0	0	0	1	1	0	1	0	2	0	1	1	0	1	0	0	1	0	0	2	0	1	3	0	3	3	5	2	6	19
Aspergillus aculeatus ATCC16872	Fungi	Ascomycota	Pezizomycotina	10828	1	1	0	0	0	1	0	0	0	1	1	0	1	0	2	0	1	1	0	1	0	0	1	0	0	1	0	1	3	0	2	3	5	2	5	17
Aspergillus brasiliensis	Fungi	Ascomycota	Pezizomycotina	13000	1	1	0	0	0	1	0	0	0	1	1	0	1	0	2	0	1	1	0	1	0	0	1	0	0	2	0	1	2	0	2	3	5	2	5	17
Aspergillus carbonarius 3	Fungi	Ascomycota	Pezizomycotina	11624	1	1	0	0	0	1	0	0	0	2	0	0	1	0	2	0	2	0	0	1	0	0	1	0	0	2	0	1	2	0	2	3	5	2	5	17
Aspergillus clavatus 2008	Fungi	Ascomycota	Pezizomycotina	9121	1	1	0	0	0	2	0	0	0	1	0	0	1	0	2	0	1	1	0	1	0	0	1	0	0	2	0	1	3	0	2	3	5	2	6	18
Aspergillus flavus 2 NEW	Fungi	Ascomycota	Pezizomycotina	12604	1	1	0	0	0	1	0	0	0	1	1	0	1	0	2	0	1	1	0	1	0	0	1	0	0	3	0	1	3	0	2	3	5	2	7	19
Aspergillus fumigatus Af293	Fungi	Ascomycota	Pezizomycotina	9887	1	1	0	0	0	1	0	0	0	1	1	0	1	0	2	0	1	1	0	1	0	0	1	0	0	2	0	1	3	0	2	3	5	2	6	18
Aspergillus glaucus	Fungi	Ascomycota	Pezizomycotina	11277	1	1	0	0	0	2	0	0	0	1	0	0	1	0	2	0	1	1	0	0	0	0	1	0	0	2	0	1	3	0	2	3	5	1	6	17
Aspergillus kawachii IFO 4308	Fungi	Ascomycota	Pezizomycotina	11475	1	2	0	0	0	1	0	0	0	1	1	0	1	0	2	0	1	1	0	1	0	0	1	0	0	2	0	1	3	0	3	3	5	2	6	19
Aspergillus nidulans 4	Fungi	Ascomycota	Pezizomycotina	10568	1	1	0	0	0	1	0	0	0	1	1	0	1	0	2	0	1	1	0	1	0	0	1	0	0	2	0	1	3	0	2	3	5	2	6	18
Aspergillus niger ATCC1015	Fungi	Ascomycota	Pezizomycotina	11200	1	2	0	0	0	1	0	0	0	1	1	0	1	0	2	0	2	1	0	1	0	0	1	0	0	2	0	1	2	0	3	3	6	2	5	19
Aspergillus niger CBS 513.88	Fungi	Ascomycota	Pezizomycotina	14086	1	2	0	0	0	1	0	0	0	1	1	0	1	0	2	0	1	1	0	0	0	0	1	0	0	2	0	0	2	0	3	3	5	1	4	16
Aspergillus niger NRRL3	Fungi	Ascomycota	Pezizomycotina	11846	1	2	0	0	0	1	0	0	0	1	1	0	1	0	2	0	1	1	0	1	0	0	1	0	0	2	0	1	2	0	3	3	5	2	5	18
Aspergillus oryzae 2008	Fungi	Ascomycota	Pezizomycotina	12063	1	1	0	0	0	1	0	0	0	1	1	0	1	0	2	0	1	1	0	1	0	0	1	0	0	1	0	1	3	0	2	3	5	2	5	17
Aspergillus sydowii	Fungi	Ascomycota	Pezizomycotina	13620	1	2	0	0	0	1	0	0	0	1	1	0	1	0	2	0	1	1	0	0	0	0	1	0	0	2	0	1	3	0	3	3	5	1	6	18
Aspergillus terreus	Fungi	Ascomycota	Pezizomycotina	10406	1	2	0	0	0	1	0	0	0	1	1	0	1	0	2	0	1	1	0	1	0	0	1	0	0	2	0	1	3	0	3	3	5	2	6	19
Aspergillus tubingensis	Fungi	Ascomycota	Pezizomycotina	12322	1	2	0	0	0	1	0	0	0	1	1	0	1	0	2	0	1	1	0	1	0	0	1	0	0	2	0	1	3	0	3	3	5	2	6	19
Aspergillus versicolor	Fungi	Ascomycota	Pezizomycotina	13228	1	2	0	0	0	1	0	0	0	1	1	0	1	0	2	0	1	1	0	0	0	0	1	0	0	2	0	1	3	0	3	3	5	1	6	18
Aspergillus wentii	Fungi	Ascomycota	Pezizomycotina	12442	1	1	0	0	0	2	0	0	0	1	0	0	1	0	2	0	1	1	0	1	0	0	1	0	0	2	0	1	3	0	2	3	5	2	6	18
Aspergillus zonatus	Fungi	Ascomycota	Pezizomycotina	11362	1	1	0	0	0	1	0	0	0	1	1	0	1	0	2	0	1	1	0	0	0	0	1	0	0	3	0	1	2	0	2	3	5	1	6	17
Aulographum hederae	Fungi	Ascomycota	Pezizomycotina	12127	1	1	0	0	0	2	0	0	0	1	0	0	0	0	2	0	1	1	0	0	0	0	1	0	0	2	0	1	2	0	2	3	4	1	5	15
Aureobasidium melanogenum	Fungi	Ascomycota	Pezizomycotina	10594	1	1	0	0	0	2	0	0	0	1	0	0	1	0	2	0	1	1	0	1	0	0	1	0	0	2	0	1	2	0	2	3	5	2	5	17
Aureobasidium namibiae	Fungi	Ascomycota	Pezizomycotina	10266	1	1	0	0	0	2	0	0	0	1	0	0	1	0	2	0	1	1	0	1	0	0	1	0	0	2	0	1	2	0	2	3	5	2	5	17
Aureobasidium pullulans EXF-150	Fungi	Ascomycota	Pezizomycotina	11866	1	1	0	0	0	2	0	0	0	1	0	0	1	0	2	0	1	1	0	1	0	0	1	0	0	2	0	1	2	0	2	3	5	2	5	17
Aureobasidium subglaciale EXF-2481	Fungi	Ascomycota	Pezizomycotina	10809	1	1	0	0	0	2	0	0	0	1	0	0	1	0	2	0	1	1	0	0	0	0	1	0	0	2	0	1	2	0	2	3	5	1	5	16
Baudoinia compniacensis UAMH 10762 (4089826)	Fungi	Ascomycota	Pezizomycotina	10513	1	1	0	0	0	2	0	0	0	1	0	0	1	0	1	0	1	1	0	0	0	0	1	0	0	2	0	1	2	0	2	3	4	1	5	15
Beauveria bassiana ARSEF 2860	Fungi	Ascomycota	Pezizomycotina	10364	1	1	0	0	0	1	0	0	0	1	0	1	1	0	2	0	1	1	0	0	0	0	1	0	0	2	0	1	2	0	2	3	5	1	5	16
Blastomyces dermatitidis ER-3	Fungi	Ascomycota	Pezizomycotina	9539	1	2	0	0	0	1	0	0	0	1	0	1	0	0	2	0	1	1	0	1	0	0	1	0	0	2	0	1	2	0	3	3	4	2	5	17
Blastomyces dermatitidis SLH14081	Fungi	Ascomycota	Pezizomycotina	9587	1	2	0	0	0	1	0	0	0	1	0	1	1	0	2	0	1	1	0	0	0	0	1	0	0	2	0	1	2	0	3	3	5	1	5	17
Blumeria graminis f.sp. hordei DH14	Fungi	Ascomycota	Pezizomycotina	6470	1	1	0	0	0	1	0	0	0	1	0	1	1	0	2	0	1	1	0	1	0	0	0	0	0	2	0	1	2	0	2	3	5	1	5	16
Botryosphaeria dothidea	Fungi	Ascomycota	Pezizomycotina	14998	1	1	0	0	0	2	0	0	0	1	0	0	0	0	2	0	1	1	0	0	0	0	1	0	0	3	0	1	2	0	2	3	4	1	6	16
Botrytis cinerea 1A	Fungi	Ascomycota	Pezizomycotina	16448	1	2	0	0	0	1	1	0	0	1	0	0	0	0	2	0	1	1	0	0	0	0	1	0	0	2	0	1	2	0	3	3	4	1	5	16
Cadophora sp. DSE1049	Fungi	Ascomycota	Pezizomycotina	22766	1	2	0	0	0	1	1	0	0	1	0	0	1	0	2	0	1	1	0	1	0	0	1	0	0	2	0	1	3	0	3	3	5	2	6	19
Caloplaca flavorubescens 1	Fungi	Ascomycota	Pezizomycotina	9695	1	1	0	0	0	2	0	0	0	0	0	0	1	0	1	0	2	1	0	0	0	0	1	0	0	2	0	0	1	0	2	2	5	1	3	13
Cenococcum geophilum 1.58	Fungi	Ascomycota	Pezizomycotina	14748	1	1	0	0	0	1	0	0	0	1	0	1	0	0	2	0	1	1	0	0	0	0	1	0	0	2	0	1	2	0	2	3	4	1	5	15
Cercospora zeae-maydis	Fungi	Ascomycota	Pezizomycotina	12020	1	1	0	0	0	2	0	0	0	1	0	0	1	0	1	0	1	1	0	0	0	0	1	0	0	2	0	1	2	0	2	3	4	1	5	15
Chaetomium globosum 1	Fungi	Ascomycota	Pezizomycotina	11124	2	2	0	0	0	1	0	0	0	1	0	1	0	0	2	0	1	1	0	0	0	0	1	0	0	2	0	1	2	0	4	3	4	1	5	17
Chalara longipes BDJ	Fungi	Ascomycota	Pezizomycotina	19765	1	1	0	0	0	1	0	0	0	1	0	1	1	0	2	0	1	1	0	1	0	0	1	0	0	3	0	1	3	0	2	3	5	2	7	19
Choiromyces venosus 120613-1	Fungi	Ascomycota	Pezizomycotina	17986	1	1	0	0	0	2	0	0	0	1	0	0	1	0	2	0	1	1	0	1	0	0	1	0	0	2	0	1	2	0	2	3	5	2	5	17
Cladonia grayi Cgr/DA2myc/ss	Fungi	Ascomycota	Pezizomycotina	11415	1	1	0	0	0	2	0	0	0	1	0	0	1	0	2	0	1	1	0	0	0	0	1	0	0	2	0	1	2	0	2	3	5	1	5	16
Cladonia macilenta 1	Fungi	Ascomycota	Pezizomycotina	7322	0	1	0	0	0	1	0	0	0	0	0	0	0	0	1	0	1	1	0	0	0	0	1	0	0	2	0	0	1	0	1	1	3	1	3	9
Cladonia metacorallifera KoLRI002260	Fungi	Ascomycota	Pezizomycotina	11361	0	1	0	0	0	1	0	0	0	1	0	0	1	0	1	0	1	1	0	0	0	0	1	0	0	2	0	0	2	0	1	2	4	1	4	12
Cladosporium fulvum	Fungi	Ascomycota	Pezizomycotina	14127	1	1	0	0	0	2	0	0	0	1	0	0	1	0	1	0	1	1	0	0	0	0	1	0	0	2	0	1	2	0	2	3	4	1	5	15
Coccidioides immitis H538.4 1A	Fungi	Ascomycota	Pezizomycotina	10663	1	1	0	0	0	1	0	0	0	1	0	1	1	0	2	0	1	1	0	0	0	0	0	0	0	2	0	0	2	0	2	3	5	0	4	14
Coccidioides immitis RMSC2394.2 1A	Fungi	Ascomycota	Pezizomycotina	10408	1	1	0	0	0	1	0	0	0	1	0	1	1	0	2	0	1	1	0	1	0	0	1	0	0	2	0	1	2	0	2	3	5	2	5	17
Coccidioides immitis RMSC3703 1A	Fungi	Ascomycota	Pezizomycotina	10465	1	0	0	0	0	1	0	0	0	1	0	1	1	0	2	0	1	0	0	0	0	0	0	0	0	2	0	0	2	0	1	3	4	0	4	12
Coccidioides immitis RS 2	Fungi	Ascomycota	Pezizomycotina	10457	1	1	0	0	0	1	0	0	0	1	0	1	1	0	2	0	1	1	0	1	0	0	1	0	0	2	0	1	2	0	2	3	5	2	5	17
Coccidioides posadasii C735 2	Fungi	Ascomycota	Pezizomycotina	7229	1	1	0	0	0	1	0	0	0	1	0	1	1	0	2	0	1	1	0	1	0	0	1	0	0	2	0	1	2	0	2	3	5	2	5	17
Coccidioides posadasii RMSCC3488	Fungi	Ascomycota	Pezizomycotina	9964	1	1	0	0	0	1	0	0	0	1	0	1	1	0	2	0	1	1	0	1	0	0	1	0	0	2	0	0	2	0	2	3	5	2	4	16
Cochliobolus carbonum 26-R-13	Fungi	Ascomycota	Pezizomycotina	12857	1	1	0	0	0	1	0	0	0	1	0	1	0	0	2	0	1	1	0	0	0	0	1	0	0	2	0	1	2	0	2	3	4	1	5	15
Cochliobolus heterostrophus C4	Fungi	Ascomycota	Pezizomycotina	12720	1	1	0	0	0	1	0	0	0	1	0	1	0	0	2	0	1	1	0	0	0	0	1	0	0	2	0	1	2	0	2	3	4	1	5	15
Cochliobolus heterostrophus C5	Fungi	Ascomycota	Pezizomycotina	13336	1	1	0	0	0	1	0	0	0	1	0	1	0	0	2	0	1	1	0	0	0	0	1	0	0	2	0	1	2	0	2	3	4	1	5	15
Cochliobolus lunatus m118	Fungi	Ascomycota	Pezizomycotina	12131	1	1	0	0	0	1	0	0	0	1	0	1	0	0	2	0	1	1	0	0	0	0	1	0	0	2	0	1	2	0	2	3	4	1	5	15
Cochliobolus sativus ND90Pr	Fungi	Ascomycota	Pezizomycotina	12250	1	1	0	0	0	1	0	0	0	1	0	1	0	0	2	0	1	1	0	0	0	0	1	0	0	2	0	1	2	0	2	3	4	1	5	15
Cochliobolus victoriae FI3	Fungi	Ascomycota	Pezizomycotina	12894	1	1	0	0	0	1	0	0	0	1	0	1	0	0	2	0	1	1	0	0	0	0	1	0	0	2	0	1	2	0	2	3	4	1	5	15
Colletotrichum graminicola M1.001	Fungi	Ascomycota	Pezizomycotina	12022	1	1	0	0	0	1	0	0	0	1	0	1	1	0	2	0	1	1	0	0	0	0	1	0	0	2	0	1	2	0	2	3	5	1	5	16
Colletotrichum higginsianum	Fungi	Ascomycota	Pezizomycotina	16150	0	1	0	0	0	1	0	0	0	1	1	0	1	0	2	0	1	1	0	0	0	0	1	0	0	2	0	1	2	0	1	3	5	1	5	15
Coniochaeta ligniaria	Fungi	Ascomycota	Pezizomycotina	12318	1	1	0	0	0	1	0	0	0	1	0	1	1	0	2	0	1	1	0	0	0	0	1	0	0	2	0	1	2	0	2	3	5	1	5	16
Cordyceps militaris CM01	Fungi	Ascomycota	Pezizomycotina	9651	1	2	0	0	0	1	0	0	0	1	1	0	1	0	2	0	1	1	0	0	0	0	1	0	0	2	0	1	2	0	3	3	5	1	5	17
Cryphonectria parasitica EP155	Fungi	Ascomycota	Pezizomycotina	11609	1	1	0	0	0	1	0	0	0	1	0	0	0	0	2	0	1	1	0	0	0	0	0	0	0	2	0	1	3	0	2	2	4	0	6	14
Cucurbitaria berberidis CBS 394.84	Fungi	Ascomycota	Pezizomycotina	12439	1	2	0	0	0	1	1	0	0	1	0	0	0	0	2	0	1	1	0	0	0	0	1	0	0	2	0	1	2	0	3	3	4	1	5	16
Daldinia eschscholzii EC12	Fungi	Ascomycota	Pezizomycotina	11173	1	1	0	0	0	1	0	0	0	1	0	1	1	0	2	0	1	1	0	0	0	0	1	0	0	2	0	1	3	0	2	3	5	1	6	17
Didymella exigua CBS 183.55	Fungi	Ascomycota	Pezizomycotina	12394	1	1	0	0	0	1	1	0	0	1	0	0	0	0	2	0	1	1	0	0	0	0	1	0	0	2	0	1	2	0	2	3	4	1	5	15
Dissoconium aciculare	Fungi	Ascomycota	Pezizomycotina	10299	1	1	0	0	0	2	0	0	0	1	0	0	1	0	1	0	1	1	0	0	0	0	1	0	0	2	0	1	2	0	2	3	4	1	5	15
Dothidotthia symphoricarpi	Fungi	Ascomycota	Pezizomycotina	11790	1	1	0	0	0	1	1	0	0	1	0	0	0	0	2	0	1	1	0	0	0	0	1	0	0	2	0	1	2	0	2	3	4	1	5	15
Dothistroma septosporum	Fungi	Ascomycota	Pezizomycotina	12580	1	1	0	0	0	2	0	0	0	1	0	0	1	0	1	0	1	1	0	0	0	0	1	0	0	2	0	1	2	0	2	3	4	1	5	15
Endocarpon pusillum	Fungi	Ascomycota	Pezizomycotina	12062	1	1	0	0	0	2	0	0	0	1	0	0	1	0	2	0	1	1	0	0	0	0	1	0	0	2	0	1	2	0	2	3	5	1	5	16
Eurotium rubrum	Fungi	Ascomycota	Pezizomycotina	10076	1	1	0	0	0	2	0	0	0	1	0	0	1	0	2	0	1	1	0	1	0	0	1	0	0	2	0	1	3	0	2	3	5	2	6	18
Eutypa lata UCREL1	Fungi	Ascomycota	Pezizomycotina	11685	1	1	0	0	0	1	0	0	0	1	0	1	1	0	2	0	1	1	0	0	0	0	1	0	0	2	0	1	2	0	2	3	5	1	5	16
Fusarium fujikuroi IMI 58289	Fungi	Ascomycota	Pezizomycotina	14813	1	1	0	0	0	1	0	0	0	1	0	1	1	0	2	0	1	1	0	0	0	0	1	0	0	2	0	1	3	0	2	3	5	1	6	17
Fusarium graminearum 3A	Fungi	Ascomycota	Pezizomycotina	13321	1	1	0	0	0	1	0	0	0	1	0	1	1	0	2	0	1	1	0	0	0	0	1	0	0	2	0	1	1	0	2	3	5	1	4	15
Fusarium oxysporum 2A	Fungi	Ascomycota	Pezizomycotina	17701	1	3	0	0	0	1	0	0	0	1	0	1	1	0	2	0	1	1	0	0	0	0	1	0	0	2	0	1	3	0	4	3	5	1	6	19
Fusarium solani 2	Fungi	Ascomycota	Pezizomycotina	15707	1	2	0	0	0	1	0	0	0	1	0	1	1	0	2	0	1	1	0	0	0	0	1	0	0	2	0	1	3	0	3	3	5	1	6	18
Fusarium verticillioides 3A	Fungi	Ascomycota	Pezizomycotina	14188	1	1	0	0	0	1	0	0	0	1	0	1	1	0	2	0	1	1	0	0	0	0	1	0	0	2	0	1	2	0	2	3	5	1	5	16
Gaeumannomyces graminis R3-111a-1	Fungi	Ascomycota	Pezizomycotina	14650	1	2	0	0	0	1	0	0	0	1	0	1	0	0	2	0	1	1	0	0	0	0	1	0	0	2	0	1	2	0	3	3	4	1	5	16
Glarea lozoyensis ATCC 20868	Fungi	Ascomycota	Pezizomycotina	13083	1	2	0	0	0	2	0	0	0	1	0	0	1	0	2	0	1	1	0	0	0	0	1	0	0	2	0	1	2	0	3	3	5	1	5	17
Glomerella acutata	Fungi	Ascomycota	Pezizomycotina	15777	1	1	0	0	0	1	0	0	0	1	1	0	1	0	2	0	1	1	0	0	0	0	1	0	0	2	0	1	3	0	2	3	5	1	6	17
Glomerella cingulata 23	Fungi	Ascomycota	Pezizomycotina	18975	1	1	0	0	0	1	0	0	0	1	1	0	1	0	2	0	1	1	0	0	0	0	1	0	0	2	0	1	3	0	2	3	5	1	6	17
Grosmannia clavigera kw1407	Fungi	Ascomycota	Pezizomycotina	8312	1	1	0	0	0	1	0	0	0	1	0	1	1	0	2	0	1	1	0	0	0	0	1	0	0	2	0	1	2	0	2	3	5	1	5	16
Gymnascella aurantiaca	Fungi	Ascomycota	Pezizomycotina	9106	1	1	0	0	0	2	0	0	0	1	0	0	1	0	2	0	1	1	0	1	0	0	1	0	0	2	0	1	2	0	2	3	5	2	5	17
Gymnascella citrina	Fungi	Ascomycota	Pezizomycotina	9779	1	1	0	0	0	2	0	0	0	1	0	0	1	0	2	0	1	1	0	1	0	0	1	0	0	2	0	1	2	0	2	3	5	2	5	17
Histoplasma capsulatum G186AR 2	Fungi	Ascomycota	Pezizomycotina	9233	1	2	0	0	0	1	0	0	0	1	0	2	1	0	2	0	1	1	0	1	0	0	1	0	0	2	0	1	2	0	3	4	5	2	5	19
Histoplasma capsulatum G217B	Fungi	Ascomycota	Pezizomycotina	8038	1	2	0	0	0	1	0	0	0	1	0	1	1	0	2	0	1	1	0	1	0	0	1	0	0	4	0	1	2	0	3	3	5	2	7	20
Histoplasma capsulatum H143 2	Fungi	Ascomycota	Pezizomycotina	9547	1	1	0	0	0	1	0	0	0	1	0	1	1	0	2	0	1	0	0	1	0	0	0	0	0	2	0	1	2	0	2	3	4	1	5	15
Histoplasma capsulatum H88 2	Fungi	Ascomycota	Pezizomycotina	9445	1	2	0	0	0	1	0	0	0	1	0	1	1	0	2	0	1	1	0	1	0	0	1	0	0	2	0	1	2	0	3	3	5	2	5	18
Histoplasma capsulatum NAm1 2	Fungi	Ascomycota	Pezizomycotina	9277	1	2	0	0	0	1	0	0	0	0	0	1	1	0	2	0	1	0	0	0	0	0	0	0	0	2	0	0	2	0	3	2	4	0	4	13
Hypoxylon sp. CI-4A	Fungi	Ascomycota	Pezizomycotina	11712	1	2	0	0	0	1	0	0	0	1	0	1	0	0	2	0	1	1	0	0	0	0	1	0	0	2	0	1	3	0	3	3	4	1	6	17
Hypoxylon sp. CO27-5	Fungi	Ascomycota	Pezizomycotina	12256	1	1	0	0	0	1	0	0	0	1	0	1	1	0	2	0	1	1	0	0	0	0	1	0	0	2	0	1	3	0	2	3	5	1	6	17
Hypoxylon sp. EC38	Fungi	Ascomycota	Pezizomycotina	12261	1	1	0	0	0	1	0	0	0	1	0	1	1	0	2	0	1	1	0	0	0	0	1	0	0	2	0	1	4	0	2	3	5	1	7	18
Hysterium pulicare	Fungi	Ascomycota	Pezizomycotina	12352	1	1	0	0	0	2	0	0	0	1	0	0	0	0	1	0	1	1	0	0	0	0	1	0	0	2	0	1	2	0	2	3	3	1	5	14
Ilyonectria sp.	Fungi	Ascomycota	Pezizomycotina	22250	1	5	0	0	0	1	0	0	0	1	0	1	0	0	2	0	1	1	0	0	0	0	1	0	0	2	0	1	3	0	6	3	4	1	6	20
Karstenula rhodostoma CBS 690.94	Fungi	Ascomycota	Pezizomycotina	15043	1	1	0	0	0	1	0	0	0	1	0	1	0	0	2	0	1	1	0	1	0	0	1	0	0	2	0	1	3	0	2	3	4	2	6	17
Lentithecium fluviatile	Fungi	Ascomycota	Pezizomycotina	16742	1	2	0	0	0	1	1	0	0	1	0	0	0	0	2	0	1	1	0	1	0	0	1	0	0	2	0	1	2	0	3	3	4	2	5	17
Lepidopterella palustris	Fungi	Ascomycota	Pezizomycotina	13870	1	1	0	0	0	2	0	0	0	1	0	0	0	0	2	0	1	1	0	0	0	0	1	0	0	2	0	1	2	0	2	3	4	1	5	15
Leptosphaeria maculans 1	Fungi	Ascomycota	Pezizomycotina	12469	1	1	0	0	0	1	0	0	0	1	0	1	0	0	2	0	1	1	0	0	0	0	1	0	0	2	0	1	2	0	2	3	4	1	5	15
Lophiostoma macrostomum	Fungi	Ascomycota	Pezizomycotina	16160	1	2	0	0	0	1	1	0	0	1	0	0	0	0	2	0	1	1	0	0	0	0	1	0	0	2	0	1	3	0	3	3	4	1	6	17
Macrophomina phaseolina MS6	Fungi	Ascomycota	Pezizomycotina	13806	1	2	0	0	0	2	0	0	0	1	0	0	1	0	2	0	1	1	0	0	0	0	1	0	0	3	0	1	2	0	3	3	5	1	6	18
Macroventuria anomochaeta CBS 525.71	Fungi	Ascomycota	Pezizomycotina	12954	1	1	0	0	0	1	1	0	0	1	0	0	0	0	2	0	1	1	0	0	0	0	1	0	0	2	0	1	2	0	2	3	4	1	5	15
Magnaporthe oryzae 8	Fungi	Ascomycota	Pezizomycotina	12991	1	2	0	0	0	1	0	0	0	1	0	1	0	0	2	0	1	1	0	1	0	0	2	0	0	2	0	1	3	0	3	3	4	3	6	19
Magnaporthe poae ATCC 64411	Fungi	Ascomycota	Pezizomycotina	12329	1	2	0	0	0	0	0	0	0	1	0	1	0	0	2	0	1	1	0	0	0	0	1	0	0	2	0	1	1	0	3	2	4	1	4	14
Melanomma pulvis-pyrius	Fungi	Ascomycota	Pezizomycotina	15881	1	2	0	0	0	1	1	0	0	1	0	0	0	0	2	0	1	1	0	1	0	0	1	0	0	2	0	1	2	0	3	3	4	2	5	17
Meliniomyces bicolor E	Fungi	Ascomycota	Pezizomycotina	18619	1	1	0	0	0	1	0	0	0	1	0	1	1	0	3	0	1	1	0	0	0	0	1	0	0	3	0	1	2	0	2	3	6	1	6	18
Meliniomyces variabilis F	Fungi	Ascomycota	Pezizomycotina	20389	1	1	0	0	0	1	0	0	0	1	0	1	1	0	2	0	1	1	0	1	0	0	1	0	0	3	0	1	3	0	2	3	5	2	7	19
Metarhizium acridum CQMa 102	Fungi	Ascomycota	Pezizomycotina	9849	1	2	0	0	0	2	0	0	0	1	0	0	1	0	2	0	1	1	0	0	0	0	1	0	0	2	0	1	2	0	3	3	5	1	5	17
Metarhizium anisopliae var. acridum 2	Fungi	Ascomycota	Pezizomycotina	9849	1	2	0	0	0	2	0	0	0	1	0	0	1	0	2	0	1	1	0	0	0	0	1	0	0	2	0	1	2	0	3	3	5	1	5	17
Metarhizium anisopliae var. anisopliae 2	Fungi	Ascomycota	Pezizomycotina	10583	1	1	0	0	0	2	0	0	0	1	0	0	1	0	2	0	1	1	0	0	0	0	1	0	0	2	0	1	2	0	2	3	5	1	5	16
Microsporum canis	Fungi	Ascomycota	Pezizomycotina	8777	1	1	0	0	0	1	0	0	0	1	0	1	1	0	2	0	1	1	0	0	0	0	1	0	0	2	0	1	2	0	2	3	5	1	5	16
Microsporum gypseum 1	Fungi	Ascomycota	Pezizomycotina	8876	1	2	0	0	0	0	0	0	0	1	0	1	1	0	2	0	1	1	0	0	0	0	1	0	0	2	0	1	2	0	3	2	5	1	5	16
Monacrosporium haptotylum CBS 200.50	Fungi	Ascomycota	Pezizomycotina	10959	1	1	0	0	0	2	0	0	0	0	0	0	0	0	2	0	1	1	0	1	0	0	1	0	0	2	0	1	2	0	2	2	4	2	5	15
Monascus purpureus	Fungi	Ascomycota	Pezizomycotina	8918	1	2	0	0	0	2	0	0	0	1	0	0	1	0	2	0	1	1	0	1	0	0	1	0	0	2	0	1	2	0	3	3	5	2	5	18
Monascus ruber NRRL 1597	Fungi	Ascomycota	Pezizomycotina	9650	1	2	0	0	0	2	0	0	0	1	0	0	1	0	2	0	1	1	0	1	0	0	1	0	0	2	0	1	2	0	3	3	5	2	5	18
Morchella conica CCBAS932	Fungi	Ascomycota	Pezizomycotina	11600	1	1	0	0	0	1	0	0	0	1	0	1	1	0	2	0	1	1	0	1	0	0	1	0	0	2	0	1	2	0	2	3	5	2	5	17
Myceliophthora thermophila	Fungi	Ascomycota	Pezizomycotina	9110	1	1	0	0	0	1	0	0	0	1	0	1	0	0	2	0	1	1	0	0	0	0	1	0	0	2	0	1	2	0	2	3	4	1	5	15
Mycosphaerella fijiensis 2	Fungi	Ascomycota	Pezizomycotina	13107	1	1	0	0	0	1	0	0	0	2	0	0	1	0	1	0	1	1	0	0	0	0	1	0	0	2	0	1	2	0	2	3	4	1	5	15
Mycosphaerella graminicola 2	Fungi	Ascomycota	Pezizomycotina	10952	1	1	0	0	0	2	0	0	0	1	0	0	1	0	1	0	1	1	0	0	0	0	1	0	0	2	0	1	2	0	2	3	4	1	5	15
Myriangium duriaei CBS 260.36	Fungi	Ascomycota	Pezizomycotina	10685	1	1	0	0	0	1	0	0	0	1	0	1	1	0	2	0	1	1	0	1	0	0	1	0	0	2	0	1	2	0	2	3	5	2	5	17
Neofusicoccum parvum UCRNP2	Fungi	Ascomycota	Pezizomycotina	10366	1	1	0	0	0	1	0	0	0	1	0	0	1	0	2	0	1	1	0	0	0	0	1	0	0	3	0	0	2	0	2	2	5	1	5	15
Neosartorya fischeri 2	Fungi	Ascomycota	Pezizomycotina	10406	1	1	0	0	0	1	0	0	0	1	1	0	1	0	2	0	1	1	0	1	0	0	1	0	0	2	0	1	3	0	2	3	5	2	6	18
Neurospora crassa 10	Fungi	Ascomycota	Pezizomycotina	9935	1	1	0	0	0	1	0	0	0	1	0	1	1	0	2	0	1	1	0	0	0	0	1	0	0	2	0	1	3	0	2	3	5	1	6	17
Neurospora discreta	Fungi	Ascomycota	Pezizomycotina	9948	1	1	0	0	0	1	0	0	0	1	0	1	1	0	2	0	1	1	0	0	0	0	1	0	0	2	0	1	3	0	2	3	5	1	6	17
Neurospora tetrasperma 2	Fungi	Ascomycota	Pezizomycotina	10380	1	1	0	0	0	1	0	0	0	1	0	1	1	0	2	0	1	1	0	0	0	0	1	0	0	2	0	1	3	0	2	3	5	1	6	17
Neurospora tetrasperma FGSC 2509 mat a	Fungi	Ascomycota	Pezizomycotina	11192	1	1	0	0	0	1	0	0	0	1	0	1	1	0	2	0	1	1	0	0	0	0	1	0	0	2	0	1	3	0	2	3	5	1	6	17
Oidiodendron maius Zn	Fungi	Ascomycota	Pezizomycotina	16703	1	1	0	0	0	1	0	0	0	1	0	1	0	0	2	0	1	1	0	0	0	0	1	0	0	3	0	1	2	0	2	3	4	1	6	16
Ophiostoma piceae UAMH 11346	Fungi	Ascomycota	Pezizomycotina	8884	1	2	0	0	0	1	0	0	0	1	0	1	0	0	2	0	1	1	0	0	0	0	1	0	0	2	0	1	2	0	3	3	4	1	5	16
Paracoccidioides brasiliensis Pb01	Fungi	Ascomycota	Pezizomycotina	9136	1	1	0	0	0	1	0	0	0	1	0	0	1	0	2	0	1	1	0	0	0	0	1	0	0	2	0	0	2	0	2	2	5	1	4	14
Paracoccidioides brasiliensis Pb03	Fungi	Ascomycota	Pezizomycotina	9264	1	1	0	0	0	1	0	0	0	1	0	1	1	0	2	0	1	1	0	0	0	0	1	0	0	2	0	1	2	0	2	3	5	1	5	16
Paracoccidioides brasiliensis Pb18	Fungi	Ascomycota	Pezizomycotina	8741	1	1	0	0	0	1	0	0	0	1	0	1	1	0	2	0	1	1	0	0	0	0	0	0	0	2	0	1	2	0	2	3	5	0	5	15
Patellaria atrata	Fungi	Ascomycota	Pezizomycotina	9794	1	1	0	0	0	2	0	0	0	1	0	0	0	0	2	0	1	1	0	0	0	0	1	0	0	2	0	1	2	0	2	3	4	1	5	15
Penicillium bilaiae ATCC 20851	Fungi	Ascomycota	Pezizomycotina	13606	1	1	0	0	0	2	0	0	0	1	0	0	0	0	2	0	1	1	0	1	0	0	1	0	0	2	0	1	4	0	2	3	4	2	7	18
Penicillium brevicompactum	Fungi	Ascomycota	Pezizomycotina	11536	1	3	0	0	0	1	0	0	0	1	1	0	1	0	2	0	2	1	0	0	0	0	1	0	0	2	0	1	3	0	4	3	6	1	6	20
Penicillium brevicompactum AgRF18	Fungi	Ascomycota	Pezizomycotina	12343	1	3	0	0	0	1	0	0	0	1	1	0	1	0	2	0	1	1	0	0	0	0	1	0	0	2	0	1	3	0	4	3	5	1	6	19
Penicillium canescens ATCC 10419	Fungi	Ascomycota	Pezizomycotina	12374	1	1	0	0	0	1	0	0	0	1	1	0	1	0	2	0	1	1	0	1	0	0	1	0	0	2	0	1	3	0	2	3	5	2	6	18
Penicillium chrysogenum	Fungi	Ascomycota	Pezizomycotina	11396	1	2	0	0	0	1	0	0	0	1	1	0	1	0	2	0	1	1	0	0	0	0	1	0	0	2	0	1	3	0	3	3	5	1	6	18
Penicillium chrysogenum Wisconsin 54-1255	Fungi	Ascomycota	Pezizomycotina	13671	1	3	0	0	0	1	0	0	0	1	1	0	1	0	2	0	1	1	0	0	0	0	1	0	0	2	0	1	3	0	4	3	5	1	6	19
Penicillium digitatum PHI26	Fungi	Ascomycota	Pezizomycotina	9118	1	2	0	0	0	1	0	0	0	1	1	0	1	0	2	0	1	1	0	1	0	0	1	0	0	2	0	1	2	0	3	3	5	2	5	18
Penicillium expansum ATCC 24692	Fungi	Ascomycota	Pezizomycotina	11807	1	2	0	0	0	1	0	0	0	1	1	0	1	0	2	0	1	1	0	0	0	0	1	0	0	2	0	1	3	0	3	3	5	1	6	18
Penicillium fellutanum ATCC 48694	Fungi	Ascomycota	Pezizomycotina	11300	1	1	0	0	0	2	0	0	0	1	0	0	1	0	2	0	1	1	0	0	0	0	1	0	0	2	0	1	3	0	2	3	5	1	6	17
Penicillium glabrum DAOM 239074	Fungi	Ascomycota	Pezizomycotina	12328	1	1	0	0	0	2	0	0	0	1	0	0	1	0	1	0	1	1	0	0	0	0	1	0	0	1	0	1	2	0	2	3	4	1	4	14
Penicillium janthinellum ATCC 10455	Fungi	Ascomycota	Pezizomycotina	12098	1	1	0	0	0	1	0	0	0	1	1	0	1	0	2	0	1	1	0	0	0	0	1	0	0	2	0	1	3	0	2	3	5	1	6	17
Penicillium lanosocoeruleum ATCC 48919	Fungi	Ascomycota	Pezizomycotina	10698	1	2	0	0	0	1	0	0	0	1	1	0	1	0	2	0	1	1	0	0	0	0	1	0	0	2	0	1	3	0	3	3	5	1	6	18
Penicillium marneffei 2	Fungi	Ascomycota	Pezizomycotina	10638	1	2	0	0	0	2	0	0	0	1	1	0	1	0	2	0	1	1	0	1	0	0	1	0	0	2	0	1	2	0	3	4	5	2	5	19
Penicillium oxalicum 114-2	Fungi	Ascomycota	Pezizomycotina	9979	1	1	0	0	0	1	0	0	0	1	1	0	1	0	2	0	1	1	0	0	0	0	1	0	0	2	0	1	2	0	2	3	5	1	5	16
Penicillium raistrickii ATCC 10490	Fungi	Ascomycota	Pezizomycotina	11368	1	2	0	0	0	1	0	0	0	1	1	0	1	0	2	0	1	1	0	0	0	0	1	0	0	2	0	1	3	0	3	3	5	1	6	18
Phaeoacremonium aleophilum UCRPA7	Fungi	Ascomycota	Pezizomycotina	8834	1	1	0	0	0	1	0	0	0	0	0	1	0	0	2	0	1	1	0	0	0	0	1	0	0	2	0	1	2	0	2	2	4	1	5	14
Phoma tracheiphila IPT5	Fungi	Ascomycota	Pezizomycotina	13209	1	1	0	0	0	1	0	0	0	1	0	1	0	0	2	0	1	1	0	0	0	0	1	0	0	2	0	1	2	0	2	3	4	1	5	15
Piedraia hortae	Fungi	Ascomycota	Pezizomycotina	7572	1	1	0	0	0	2	0	0	0	1	0	0	0	0	1	0	1	1	0	1	0	0	1	0	0	2	0	1	2	0	2	3	3	2	5	15
Pleomassaria siparia	Fungi	Ascomycota	Pezizomycotina	13486	1	1	0	0	0	2	0	0	0	1	0	0	0	0	2	0	1	1	0	0	0	0	1	0	0	2	0	1	2	0	2	3	4	1	5	15
Podospora anserina 3	Fungi	Ascomycota	Pezizomycotina	10596	1	2	0	0	0	1	0	0	0	2	0	0	1	0	2	0	1	1	0	0	0	0	1	0	0	2	0	1	3	0	3	3	5	1	6	18
Polychaeton citri	Fungi	Ascomycota	Pezizomycotina	10582	1	1	0	0	0	2	0	0	0	1	0	0	0	0	2	0	1	1	0	0	0	0	1	0	0	2	0	1	2	0	2	3	4	1	5	15
Pyrenophora teres f. teres	Fungi	Ascomycota	Pezizomycotina	11799	1	2	0	0	0	1	0	0	0	1	0	1	0	0	2	0	1	1	0	1	0	0	1	0	0	2	0	1	2	0	3	3	4	2	5	17
Pyrenophora tritici-repentis	Fungi	Ascomycota	Pezizomycotina	12169	1	2	0	0	0	1	0	0	0	1	0	1	0	0	2	0	1	1	0	1	0	0	1	0	0	2	0	1	2	0	3	3	4	2	5	17
Pyronema confluens CBS100304	Fungi	Ascomycota	Pezizomycotina	13367	1	1	0	0	0	2	0	0	0	1	0	0	1	0	2	0	1	1	0	1	0	0	1	0	0	2	0	0	2	0	2	3	5	2	4	16
Rhytidhysteron rufulum	Fungi	Ascomycota	Pezizomycotina	12117	1	1	0	0	0	1	0	0	0	1	1	0	0	0	2	0	1	1	0	1	0	0	1	0	0	2	0	1	2	0	2	3	4	2	5	16
Saccharata proteae CBS 121410	Fungi	Ascomycota	Pezizomycotina	9234	1	1	0	0	0	2	0	0	0	1	0	0	0	0	2	0	1	1	0	0	0	0	1	0	0	3	0	1	2	0	2	3	4	1	6	16
Sclerotinia sclerotiorum 1	Fungi	Ascomycota	Pezizomycotina	14522	1	1	0	0	0	1	1	0	0	1	0	0	0	0	2	0	1	1	0	1	0	0	1	0	0	2	0	1	2	0	2	3	4	2	5	16
Septoria musiva SO2202	Fungi	Ascomycota	Pezizomycotina	10233	1	1	0	0	0	2	0	0	0	1	0	0	1	0	1	0	1	1	0	0	0	0	1	0	0	2	0	1	2	0	2	3	4	1	5	15
Septoria populicola	Fungi	Ascomycota	Pezizomycotina	9739	1	1	0	0	0	2	0	0	0	1	0	0	1	0	1	0	1	1	0	0	0	0	1	0	0	2	0	1	2	0	2	3	4	1	5	15
Setosphaeria turcica Et28A	Fungi	Ascomycota	Pezizomycotina	11702	1	1	0	0	0	1	0	0	0	1	0	1	0	0	2	0	1	1	0	1	0	0	1	0	0	2	0	1	2	0	2	3	4	2	5	16
Sodiomyces alkalinus	Fungi	Ascomycota	Pezizomycotina	9411	1	1	0	0	0	1	0	0	0	1	0	1	0	0	2	0	1	1	0	0	0	0	1	0	0	2	0	1	2	0	2	3	4	1	5	15
Sordaria macrospora	Fungi	Ascomycota	Pezizomycotina	10827	1	1	0	0	0	1	0	0	0	1	0	1	1	0	2	0	1	1	0	0	0	0	1	0	0	2	0	1	2	0	2	3	5	1	5	16
Sporormia fimetaria	Fungi	Ascomycota	Pezizomycotina	10783	1	1	0	0	0	1	0	0	0	1	0	1	0	0	2	0	1	1	0	0	0	0	1	0	0	2	0	1	2	0	2	3	4	1	5	15
Sporotrichum thermophile	Fungi	Ascomycota	Pezizomycotina	8806	1	1	0	0	0	1	0	0	0	1	0	1	0	0	2	0	1	1	0	0	0	0	1	0	0	2	0	1	2	0	2	3	4	1	5	15
Stagonospora nodorum 2A	Fungi	Ascomycota	Pezizomycotina	15983	1	1	0	0	0	2	0	0	0	1	0	0	0	0	1	0	1	1	0	0	0	0	1	0	0	2	0	1	2	0	2	3	3	1	5	14
Talaromyces aculeatus ATCC 10409	Fungi	Ascomycota	Pezizomycotina	13793	1	1	0	0	0	1	0	0	0	1	1	0	1	0	2	0	1	1	0	1	0	0	1	0	0	2	0	1	2	0	2	3	5	2	5	17
Talaromyces stipitatus 2	Fungi	Ascomycota	Pezizomycotina	13252	1	3	0	0	0	1	0	0	0	1	1	0	1	0	2	0	1	1	0	1	0	0	1	0	0	3	0	1	2	0	4	3	5	2	6	20
Terfezia boudieri S1	Fungi	Ascomycota	Pezizomycotina	10200	1	1	0	0	0	3	0	0	0	1	0	0	1	0	2	0	1	1	0	1	0	0	1	0	0	2	0	1	2	0	2	4	5	2	5	18
Thermoascus aurantiacus	Fungi	Ascomycota	Pezizomycotina	8798	1	1	0	0	0	2	0	0	0	1	0	0	1	0	2	0	1	1	0	1	0	0	1	0	0	2	0	1	3	0	2	3	5	2	6	18
Thielavia antarctica CBS 123565	Fungi	Ascomycota	Pezizomycotina	9204	1	2	0	0	0	1	0	0	0	1	1	0	0	0	2	0	1	1	0	0	0	0	1	0	0	2	0	1	2	0	3	3	4	1	5	16
Thielavia appendiculata CBS 731.68	Fungi	Ascomycota	Pezizomycotina	11942	1	2	0	0	0	1	0	0	0	1	0	1	1	0	2	0	1	1	0	0	0	0	1	0	0	2	0	1	3	0	3	3	5	1	6	18
Thielavia arenaria CBS 508.74	Fungi	Ascomycota	Pezizomycotina	10954	1	2	0	0	0	1	0	0	0	1	1	0	1	0	2	0	1	1	0	0	0	0	1	0	0	2	0	1	2	0	3	3	5	1	5	17
Thielavia hyrcaniae CBS 757.83	Fungi	Ascomycota	Pezizomycotina	11338	1	1	0	0	0	1	0	0	0	1	0	1	0	0	2	0	1	1	0	0	0	0	1	0	0	2	0	1	2	0	2	3	4	1	5	15
Thielavia terrestris	Fungi	Ascomycota	Pezizomycotina	9815	1	2	0	0	0	1	0	0	0	1	0	1	0	0	2	0	1	1	0	0	0	0	0	0	0	2	0	1	2	0	3	3	4	0	5	15
Tilletiaria anomala UBC 951	Fungi	Ascomycota	Pezizomycotina	6810	1	1	0	0	0	1	0	0	0	1	0	1	0	0	2	0	1	1	0	0	0	0	0	0	0	4	0	1	2	0	2	3	4	0	7	16
Trematosphaeria pertusa CBS 122368	Fungi	Ascomycota	Pezizomycotina	17306	1	2	0	0	0	1	0	0	0	1	0	1	0	0	2	0	1	1	0	1	0	0	1	0	0	2	0	1	2	0	3	3	4	2	5	17
Trichoderma asperellum CBS 433.97	Fungi	Ascomycota	Pezizomycotina	12586	1	1	0	0	0	1	0	0	0	1	0	1	1	0	2	0	1	1	0	0	0	0	1	0	0	2	0	1	2	0	2	3	5	1	5	16
Trichoderma atroviride 2	Fungi	Ascomycota	Pezizomycotina	11863	1	1	0	0	0	1	0	0	0	1	0	1	1	0	2	0	1	1	0	0	0	0	1	0	0	2	0	1	2	0	2	3	5	1	5	16
Trichoderma harzianum CBS 226.95	Fungi	Ascomycota	Pezizomycotina	14095	1	1	0	0	0	1	0	0	0	1	0	1	1	0	2	0	1	1	0	0	0	0	1	0	0	2	0	1	2	0	2	3	5	1	5	16
Trichoderma longibrachiatum ATCC 18648	Fungi	Ascomycota	Pezizomycotina	10938	1	1	0	0	0	1	0	0	0	1	0	1	1	0	2	0	1	1	0	0	0	0	1	0	0	2	0	1	1	0	2	3	5	1	4	15
Trichoderma reesei 2	Fungi	Ascomycota	Pezizomycotina	9129	1	1	0	0	0	1	0	0	0	1	0	1	1	0	2	0	1	1	0	0	0	0	1	0	0	2	0	1	2	0	2	3	5	1	5	16
Trichoderma reesei RUT C-30	Fungi	Ascomycota	Pezizomycotina	9852	1	1	0	0	0	1	0	0	0	1	0	1	1	0	2	0	1	1	0	0	0	0	1	0	0	2	0	1	2	0	2	3	5	1	5	16
Trichoderma virens 2	Fungi	Ascomycota	Pezizomycotina	12427	1	1	0	0	0	1	0	0	0	1	0	1	1	0	2	0	1	1	0	0	0	0	1	0	0	2	0	1	2	0	2	3	5	1	5	16
Trichophyton equinum 1	Fungi	Ascomycota	Pezizomycotina	8576	1	2	0	0	0	1	0	0	0	1	0	0	1	0	2	0	1	1	0	0	0	0	1	0	0	2	0	1	2	0	3	2	5	1	5	16
Trichophyton rubrum 2	Fungi	Ascomycota	Pezizomycotina	8643	1	2	0	0	0	1	0	0	0	1	0	1	1	0	2	0	1	1	0	1	0	0	1	0	0	2	0	1	2	0	3	3	5	2	5	18
Trichophyton tonsurans	Fungi	Ascomycota	Pezizomycotina	8245	1	2	0	0	0	1	0	0	0	1	0	1	1	0	2	0	1	1	0	0	0	0	1	0	0	2	0	1	2	0	3	3	5	1	5	17
Trichophyton verrucosum	Fungi	Ascomycota	Pezizomycotina	8024	1	2	0	0	0	1	0	0	0	1	0	1	1	0	2	0	1	1	0	0	0	0	1	0	0	2	0	0	2	0	3	3	5	1	4	16
Trypethelium eluteriae	Fungi	Ascomycota	Pezizomycotina	11858	1	2	0	0	0	1	1	0	0	1	0	0	0	0	2	0	1	1	0	0	0	0	1	0	0	2	0	1	2	0	3	3	4	1	5	16
Tuber melanosporum	Fungi	Ascomycota	Pezizomycotina	7496	1	1	0	0	0	1	0	0	0	1	1	0	1	0	2	0	1	1	0	1	0	0	1	0	0	2	0	1	0	0	2	3	5	2	3	15
Umbilicaria muehlenbergii	Fungi	Ascomycota	Pezizomycotina	8294	0	1	0	0	0	1	0	0	0	1	0	0	1	0	1	0	1	1	0	0	0	0	1	0	0	3	0	1	2	0	1	2	4	1	6	14
Uncinocarpus reesii	Fungi	Ascomycota	Pezizomycotina	7798	1	2	0	0	0	1	0	0	0	1	0	1	1	0	2	0	1	1	0	0	0	0	0	0	0	2	0	1	2	0	3	3	5	0	5	16
Verticillium albo-atrum VaMs. 102 1	Fungi	Ascomycota	Pezizomycotina	10239	1	1	0	0	0	1	0	0	0	1	0	1	0	0	2	0	1	1	0	0	0	0	1	0	0	1	0	0	2	0	2	3	4	1	3	13
Verticillium dahliae VdLs. 17 1	Fungi	Ascomycota	Pezizomycotina	10575	1	1	0	0	0	1	0	0	0	1	0	1	0	0	2	0	1	1	0	0	0	0	1	0	0	2	0	1	3	0	2	3	4	1	6	16
Wilcoxina mikolae CBS 423.85	Fungi	Ascomycota	Pezizomycotina	13093	1	1	0	0	0	2	0	0	0	1	0	0	1	0	2	0	1	1	0	1	0	0	1	0	0	2	0	1	3	0	2	3	5	2	6	18
Xanthoria parietina 46-1	Fungi	Ascomycota	Pezizomycotina	10818	1	1	0	0	0	2	0	0	0	1	0	0	1	0	2	0	1	1	0	0	0	0	1	0	0	2	0	1	3	0	2	3	5	1	6	17
Xylona heveae TC161	Fungi	Ascomycota	Pezizomycotina	8205	1	1	0	0	0	1	0	0	0	1	0	1	1	0	2	0	1	1	0	1	0	0	1	0	0	2	0	1	2	0	2	3	5	2	5	17
Zasmidium cellare ATCC 36951	Fungi	Ascomycota	Pezizomycotina	16015	1	1	0	0	0	2	0	0	0	1	0	0	1	0	1	0	1	1	0	0	0	0	1	0	0	2	0	1	2	0	2	3	4	1	5	15
Zopfia rhizophila CBS 207.26	Fungi	Ascomycota	Pezizomycotina	21730	1	2	0	0	0	1	0	0	0	1	1	0	0	0	2	0	1	1	0	0	0	0	1	0	0	2	0	1	2	0	3	3	4	1	5	16
Ascoidea rubescens NRRL Y17699	Fungi	Ascomycota	Saccharomycotina	6802	1	1	0	0	0	1	0	0	0	1	1	0	1	0	1	0	1	1	1	0	0	0	0	0	0	3	0	1	3	0	2	3	5	0	7	17
Ashbya gossypii ATCC10895	Fungi	Ascomycota	Saccharomycotina	4717	1	1	0	0	0	1	0	0	0	1	1	0	1	0	1	0	1	1	1	0	0	0	1	0	0	3	0	1	3	0	2	3	5	1	7	18
Babjeviella inositovora NRRL Y-12698	Fungi	Ascomycota	Saccharomycotina	6403	1	1	0	0	0	1	0	0	0	1	1	0	1	0	1	0	1	1	1	0	0	0	0	0	0	3	0	1	3	0	2	3	5	0	7	17
Candida albicans 21	Fungi	Ascomycota	Saccharomycotina	6185	1	1	0	0	0	1	0	0	0	1	1	0	1	0	1	0	1	1	1	0	0	0	2	0	0	4	0	1	4	0	2	3	5	2	9	21
Candida arabinofermentans NRRL YB-2248	Fungi	Ascomycota	Saccharomycotina	5861	1	1	0	0	0	1	0	0	0	1	1	0	1	0	1	0	1	1	0	0	0	0	0	0	0	3	0	1	2	0	2	3	4	0	6	15
Candida caseinolytica Y-17796	Fungi	Ascomycota	Saccharomycotina	4657	1	1	0	0	0	1	0	0	0	1	0	1	0	0	2	0	1	1	0	0	0	0	1	0	0	2	0	1	2	0	2	3	4	1	5	15
Candida dubliniensis	Fungi	Ascomycota	Saccharomycotina	6027	1	1	0	0	0	1	0	0	0	1	1	0	1	0	1	0	1	1	1	0	0	0	2	0	0	4	0	1	4	0	2	3	5	2	9	21
Candida glabrata CBS138	Fungi	Ascomycota	Saccharomycotina	5165	1	1	0	0	0	1	0	0	0	1	1	0	1	0	1	0	1	1	1	0	0	0	1	0	0	3	0	1	3	0	2	3	5	1	7	18
Candida guilliermondii	Fungi	Ascomycota	Saccharomycotina	5920	1	1	0	0	0	1	0	0	0	1	1	0	1	0	1	0	1	1	1	0	0	0	1	0	0	3	0	1	4	0	2	3	5	1	8	19
Candida lusitaniae	Fungi	Ascomycota	Saccharomycotina	5941	1	1	0	0	0	1	0	0	0	1	1	0	1	0	1	0	1	1	1	0	0	0	1	0	0	3	0	1	3	0	2	3	5	1	7	18
Candida parapsilosis 2008	Fungi	Ascomycota	Saccharomycotina	5733	1	1	0	0	0	1	0	0	0	1	1	0	1	0	1	0	1	1	1	0	0	0	0	0	0	4	0	1	3	0	2	3	5	0	8	18
Candida tanzawaensis NRRL Y-17324	Fungi	Ascomycota	Saccharomycotina	5895	1	1	0	0	0	1	0	0	0	1	1	0	1	0	1	0	1	1	1	0	0	0	1	0	0	4	0	1	4	0	2	3	5	1	9	20
Candida tenuis NRRL Y-1498	Fungi	Ascomycota	Saccharomycotina	5533	1	1	0	0	0	1	0	0	0	1	1	0	0	0	1	0	1	1	1	0	0	0	1	0	0	2	0	1	2	0	2	3	4	1	5	15
Candida tropicalis 3 NEW	Fungi	Ascomycota	Saccharomycotina	6258	1	1	0	0	0	1	0	0	0	1	1	0	1	0	1	0	1	1	1	0	0	0	1	0	0	4	0	1	4	0	2	3	5	1	9	20
Cyberlindnera jadinii NRRL Y-1542	Fungi	Ascomycota	Saccharomycotina	6038	1	1	0	0	0	1	0	0	0	1	1	0	1	0	1	0	1	1	1	0	0	0	1	0	0	4	0	1	2	0	2	3	5	1	7	18
Debaryomyces hansenii	Fungi	Ascomycota	Saccharomycotina	6354	1	1	0	0	0	1	0	0	0	1	1	0	1	0	1	0	1	1	1	0	0	0	1	0	0	3	0	1	3	0	2	3	5	1	7	18
Dekkera bruxellensis CBS 2499	Fungi	Ascomycota	Saccharomycotina	5636	1	1	0	0	0	1	0	0	0	1	1	0	1	0	1	0	1	1	0	0	0	0	0	0	0	2	0	1	2	0	2	3	4	0	5	14
Hanseniaspora valbyensis NRRL Y-1626	Fungi	Ascomycota	Saccharomycotina	4800	1	1	0	0	0	1	0	0	0	1	0	0	0	0	1	0	0	0	0	0	0	0	0	0	0	2	0	1	1	0	2	2	1	0	4	9
Hansenula polymorpha NCYC 495 leu1.1	Fungi	Ascomycota	Saccharomycotina	5177	1	1	0	0	0	1	0	0	0	1	1	0	1	0	1	0	1	0	0	0	0	0	0	0	0	3	0	1	3	0	2	3	3	0	7	15
Hyphopichia burtonii NRRL Y-1933	Fungi	Ascomycota	Saccharomycotina	6005	1	1	0	0	0	1	0	0	0	1	1	0	1	0	1	0	1	1	1	0	0	0	1	0	0	3	0	1	3	0	2	3	5	1	7	18
Kluyveromyces lactis CLIB210	Fungi	Ascomycota	Saccharomycotina	5076	1	1	0	0	0	1	0	0	0	1	1	0	1	0	1	0	1	1	1	0	0	0	1	0	0	3	0	1	3	0	2	3	5	1	7	18
Kluyveromyces polysporus 1	Fungi	Ascomycota	Saccharomycotina	5367	1	1	0	0	0	1	0	0	0	1	1	0	1	0	1	0	1	1	1	0	0	0	0	0	0	3	0	1	4	0	2	3	5	0	8	18
Kluyveromyces thermotolerans	Fungi	Ascomycota	Saccharomycotina	5091	1	1	0	0	0	1	0	0	0	1	1	0	1	0	1	0	1	1	1	0	0	0	1	0	0	3	0	1	2	0	2	3	5	1	6	17
Kluyveromyces waltii 2	Fungi	Ascomycota	Saccharomycotina	4935	1	1	0	0	0	1	0	0	0	1	1	0	1	0	1	0	1	1	1	0	0	0	1	0	0	3	0	1	3	0	2	3	5	1	7	18
Lipomyces starkeyi NRRL Y-11557	Fungi	Ascomycota	Saccharomycotina	8192	1	1	0	0	0	2	0	0	0	1	0	0	0	0	2	0	1	1	1	1	0	0	0	0	0	3	0	1	2	0	2	3	5	1	6	17
Lodderomyces elongisporus	Fungi	Ascomycota	Saccharomycotina	5802	1	1	0	0	0	1	0	0	0	1	1	0	1	0	2	0	1	1	0	0	0	0	0	0	0	4	0	1	3	0	2	3	5	0	8	18
Metschnikowia bicuspidata NRRL YB-4993	Fungi	Ascomycota	Saccharomycotina	5851	1	1	0	0	0	1	0	0	0	1	1	0	1	0	1	0	1	1	1	0	0	0	1	0	0	3	0	1	3	0	2	3	5	1	7	18
Nadsonia fulvescens var. elongata DSM 6958	Fungi	Ascomycota	Saccharomycotina	5657	1	1	0	0	0	1	0	0	0	2	0	0	1	0	2	0	0	1	1	0	0	0	1	0	0	4	0	1	2	0	2	3	5	1	7	18
Pachysolen tannophilus NRRL Y-2460	Fungi	Ascomycota	Saccharomycotina	5675	1	1	0	0	0	1	0	0	0	1	1	0	1	0	1	0	1	1	1	0	0	0	0	0	0	2	0	1	2	0	2	3	5	0	5	15
Pichia angusta 1	Fungi	Ascomycota	Saccharomycotina	5284	1	1	0	0	0	1	0	0	0	1	1	0	1	0	1	0	1	0	0	0	0	0	0	0	0	3	0	1	3	0	2	3	3	0	7	15
Pichia membranifaciens	Fungi	Ascomycota	Saccharomycotina	5546	1	1	0	0	0	1	0	0	0	1	1	0	1	0	1	0	1	1	0	0	0	0	0	0	0	2	0	1	3	0	2	3	4	0	6	15
Pichia pastoris GS115	Fungi	Ascomycota	Saccharomycotina	5077	1	1	0	0	0	1	0	0	0	1	1	0	1	0	1	0	1	1	1	0	0	0	0	0	0	2	0	1	2	0	2	3	5	0	5	15
Pichia stipitis	Fungi	Ascomycota	Saccharomycotina	5839	1	1	0	0	0	1	0	0	0	1	1	0	1	0	1	0	1	1	1	0	0	0	1	0	0	4	0	1	4	0	2	3	5	1	9	20
Saccharomyces bayanus 623-6C	Fungi	Ascomycota	Saccharomycotina	4966	1	1	1	1	0	1	0	0	0	1	1	0	1	0	1	0	0	1	1	0	0	0	1	0	0	3	0	1	4	0	4	3	4	1	8	20
Saccharomyces bayanus MCYC 623	Fungi	Ascomycota	Saccharomycotina	9385	1	1	1	1	0	1	0	0	0	1	1	0	1	0	1	0	1	1	1	0	0	0	1	0	0	3	0	1	4	0	4	3	5	1	8	21
Saccharomyces castellii	Fungi	Ascomycota	Saccharomycotina	4677	1	1	0	0	0	1	0	0	0	1	1	0	1	0	2	0	1	1	1	0	0	0	1	0	0	3	0	1	4	0	2	3	6	1	8	20
Saccharomyces cerevisiae 273614N	Fungi	Ascomycota	Saccharomycotina	5354	1	1	1	1	0	1	0	0	0	1	1	0	1	0	1	0	1	1	1	0	0	0	1	0	0	3	0	1	4	0	4	3	5	1	8	21
Saccharomyces cerevisiae 322134S	Fungi	Ascomycota	Saccharomycotina	5382	1	1	1	1	0	1	0	0	0	1	1	0	1	0	1	0	1	1	1	0	0	0	1	0	0	3	0	1	4	0	4	3	5	1	8	21
Saccharomyces cerevisiae 378604X	Fungi	Ascomycota	Saccharomycotina	5400	1	1	1	1	0	1	0	0	0	1	1	0	1	0	1	0	1	1	1	0	0	0	1	0	0	3	0	1	4	0	4	3	5	1	8	21
Saccharomyces cerevisiae AWRI1631	Fungi	Ascomycota	Saccharomycotina	5451	1	1	0	1	0	1	0	0	0	1	1	0	1	0	1	0	1	1	1	0	0	0	0	0	0	3	0	1	4	0	3	3	5	0	8	19
Saccharomyces cerevisiae BC187	Fungi	Ascomycota	Saccharomycotina	5332	1	1	1	1	0	1	0	0	0	1	1	0	1	0	1	0	1	1	1	0	0	0	1	0	0	3	0	1	4	0	4	3	5	1	8	21
Saccharomyces cerevisiae DBVPG1106	Fungi	Ascomycota	Saccharomycotina	5318	1	1	1	1	0	1	0	0	0	1	1	0	1	0	1	0	1	1	1	0	0	0	1	0	0	3	0	1	4	0	4	3	5	1	8	21
Saccharomyces cerevisiae DBVPG1373	Fungi	Ascomycota	Saccharomycotina	5349	1	1	1	1	0	1	0	0	0	1	1	0	1	0	1	0	1	1	1	0	0	0	1	0	0	3	0	1	4	0	4	3	5	1	8	21
Saccharomyces cerevisiae DBVPG1788	Fungi	Ascomycota	Saccharomycotina	5347	1	1	1	1	0	1	0	0	0	1	1	0	1	0	1	0	1	1	1	0	0	0	1	0	0	3	0	1	4	0	4	3	5	1	8	21
Saccharomyces cerevisiae DBVPG1853	Fungi	Ascomycota	Saccharomycotina	5359	1	1	1	1	0	1	0	0	0	1	1	0	1	0	1	0	1	1	1	0	0	0	1	0	0	3	0	1	4	0	4	3	5	1	8	21
Saccharomyces cerevisiae DBVPG6040	Fungi	Ascomycota	Saccharomycotina	5364	1	1	1	1	0	1	0	0	0	1	1	0	1	0	1	0	1	1	1	0	0	0	0	0	0	3	0	1	4	0	4	3	5	0	8	20
Saccharomyces cerevisiae DBVPG6044	Fungi	Ascomycota	Saccharomycotina	5408	1	1	1	1	0	1	0	0	0	1	1	0	1	0	1	0	1	1	1	0	0	0	1	0	0	3	0	1	4	0	4	3	5	1	8	21
Saccharomyces cerevisiae DBVPG6765	Fungi	Ascomycota	Saccharomycotina	5377	1	1	1	1	0	1	0	0	0	1	1	0	1	0	1	0	1	1	1	0	0	0	1	0	0	3	0	1	4	0	4	3	5	1	8	21
Saccharomyces cerevisiae EC1118	Fungi	Ascomycota	Saccharomycotina	6017	1	1	1	1	0	1	0	0	0	1	1	0	1	0	1	0	1	1	1	0	0	0	1	0	0	2	0	1	4	0	4	3	5	1	7	20
Saccharomyces cerevisiae JAY291	Fungi	Ascomycota	Saccharomycotina	5197	1	1	1	1	0	1	0	0	0	1	1	0	1	0	1	0	1	1	1	0	0	0	1	0	0	3	0	1	4	0	4	3	5	1	8	21
Saccharomyces cerevisiae K11	Fungi	Ascomycota	Saccharomycotina	5375	1	1	1	1	0	1	0	0	0	1	1	0	1	0	1	0	1	1	1	0	0	0	1	0	0	3	0	1	4	0	4	3	5	1	8	21
Saccharomyces cerevisiae L_1374	Fungi	Ascomycota	Saccharomycotina	5346	1	1	1	1	0	1	0	0	0	1	1	0	1	0	1	0	1	1	1	0	0	0	1	0	0	3	0	1	4	0	4	3	5	1	8	21
Saccharomyces cerevisiae L_1528	Fungi	Ascomycota	Saccharomycotina	5346	1	1	1	1	0	1	0	0	0	1	1	0	1	0	1	0	1	1	1	0	0	0	1	0	0	3	0	1	4	0	4	3	5	1	8	21
Saccharomyces cerevisiae M22	Fungi	Ascomycota	Saccharomycotina	6755	1	1	1	1	0	0	0	0	0	0	1	0	1	0	2	0	0	1	1	0	0	0	0	0	0	3	0	1	4	0	4	1	5	0	8	18
Saccharomyces cerevisiae NCYC110	Fungi	Ascomycota	Saccharomycotina	5408	1	1	1	1	0	1	0	0	0	1	1	0	1	0	1	0	1	1	1	0	0	0	1	0	0	3	0	1	4	0	4	3	5	1	8	21
Saccharomyces cerevisiae NCYC361	Fungi	Ascomycota	Saccharomycotina	5360	1	1	1	1	0	1	0	0	0	1	1	0	1	0	1	0	1	1	1	0	0	0	1	0	0	3	0	1	4	0	4	3	5	1	8	21
Saccharomyces cerevisiae RM11-1a NEW	Fungi	Ascomycota	Saccharomycotina	5696	1	1	1	1	0	1	0	0	0	1	1	0	1	0	1	0	1	1	1	0	0	0	1	0	0	3	0	1	4	0	4	3	5	1	8	21
Saccharomyces cerevisiae S288C 2010	Fungi	Ascomycota	Saccharomycotina	6713	1	1	1	1	0	1	0	0	0	1	1	0	1	0	1	0	1	1	1	0	0	0	1	0	0	3	0	1	4	0	4	3	5	1	8	21
Saccharomyces cerevisiae SK1	Fungi	Ascomycota	Saccharomycotina	5433	1	1	1	1	0	1	0	0	0	1	1	0	1	0	1	0	1	1	1	0	0	0	1	0	0	3	0	1	4	0	4	3	5	1	8	21
Saccharomyces cerevisiae UWOPS03_461_4	Fungi	Ascomycota	Saccharomycotina	5329	1	1	1	1	0	1	0	0	0	1	1	0	1	0	1	0	1	1	1	0	0	0	1	0	0	3	0	1	4	0	4	3	5	1	8	21
Saccharomyces cerevisiae UWOPS05_217_3	Fungi	Ascomycota	Saccharomycotina	5350	1	1	1	1	0	1	0	0	0	1	1	0	1	0	1	0	1	1	1	0	0	0	1	0	0	3	0	1	4	0	4	3	5	1	8	21
Saccharomyces cerevisiae UWOPS05_227_2	Fungi	Ascomycota	Saccharomycotina	5334	1	1	1	1	0	1	0	0	0	1	1	0	1	0	1	0	1	1	1	0	0	0	1	0	0	3	0	1	4	0	4	3	5	1	8	21
Saccharomyces cerevisiae UWOPS83_787_3	Fungi	Ascomycota	Saccharomycotina	5392	1	1	1	1	0	1	0	0	0	1	1	0	1	0	1	0	1	1	1	0	0	0	1	0	0	3	0	1	4	0	4	3	5	1	8	21
Saccharomyces cerevisiae UWOPS87_2421	Fungi	Ascomycota	Saccharomycotina	5368	1	1	1	1	0	1	0	0	0	1	1	0	1	0	1	0	1	1	1	0	0	0	1	0	0	3	0	1	4	0	4	3	5	1	8	21
Saccharomyces cerevisiae YB210	Fungi	Ascomycota	Saccharomycotina	5994	1	1	1	0	0	1	0	0	0	1	1	0	1	0	1	0	1	1	1	0	0	0	1	0	0	3	0	1	3	0	3	3	5	1	7	19
Saccharomyces cerevisiae YJM789 2007	Fungi	Ascomycota	Saccharomycotina	5903	1	1	1	1	0	1	0	0	0	1	1	0	1	0	1	0	1	1	1	0	0	0	1	0	0	3	0	1	4	0	4	3	5	1	8	21
Saccharomyces cerevisiae YPS163	Fungi	Ascomycota	Saccharomycotina	6648	1	0	1	0	0	1	0	0	0	1	0	0	1	0	1	0	1	0	1	0	0	0	0	0	0	3	0	0	3	0	2	2	4	0	6	14
Saccharomyces kluyveri	Fungi	Ascomycota	Saccharomycotina	2968	1	1	0	0	0	1	0	0	0	0	1	0	1	0	1	0	0	0	1	0	0	0	0	0	0	2	0	0	2	0	2	2	3	0	4	11
Saccharomyces kudriavzevii	Fungi	Ascomycota	Saccharomycotina	3768	1	1	1	1	0	1	0	0	0	1	1	0	0	0	1	0	1	0	1	0	0	0	0	0	0	3	0	1	4	0	4	3	3	0	8	18
Saccharomyces mikatae	Fungi	Ascomycota	Saccharomycotina	9016	1	1	1	1	0	0	0	0	0	1	1	0	1	0	1	0	1	1	1	0	0	0	1	0	0	3	0	0	4	0	4	2	5	1	7	19
Saccharomyces paradoxus A12	Fungi	Ascomycota	Saccharomycotina	5202	1	1	1	1	0	1	0	0	0	1	1	0	1	0	1	0	1	1	1	0	0	0	1	0	0	2	0	1	4	0	4	3	5	1	7	20
Saccharomyces paradoxus A4	Fungi	Ascomycota	Saccharomycotina	5211	1	1	1	1	0	1	0	0	0	1	1	0	1	0	1	0	1	1	1	0	0	0	1	0	0	3	0	1	4	0	4	3	5	1	8	21
Saccharomyces paradoxus CBS432	Fungi	Ascomycota	Saccharomycotina	5276	1	1	1	1	0	1	0	0	0	1	1	0	1	0	1	0	1	1	1	0	0	0	1	0	0	3	0	1	4	0	4	3	5	1	8	21
Saccharomyces paradoxus CBS5829	Fungi	Ascomycota	Saccharomycotina	5252	1	1	1	1	0	1	0	0	0	1	1	0	1	0	1	0	1	1	1	0	0	0	1	0	0	3	0	1	4	0	4	3	5	1	8	21
Saccharomyces paradoxus DBVPG4650	Fungi	Ascomycota	Saccharomycotina	5232	1	1	1	1	0	1	0	0	0	1	1	0	1	0	1	0	1	1	1	0	0	0	1	0	0	3	0	1	4	0	4	3	5	1	8	21
Saccharomyces paradoxus DBVPG6304	Fungi	Ascomycota	Saccharomycotina	5205	1	1	1	1	0	1	0	0	0	1	1	0	1	0	1	0	1	1	1	0	0	0	1	0	0	3	0	1	4	0	4	3	5	1	8	21
Saccharomyces paradoxus IFO1804	Fungi	Ascomycota	Saccharomycotina	5260	1	1	1	1	0	1	0	0	0	1	1	0	1	0	1	0	1	1	1	0	0	0	1	0	0	1	0	1	4	0	4	3	5	1	6	19
Saccharomyces paradoxus KPN3828	Fungi	Ascomycota	Saccharomycotina	5216	1	1	1	1	0	1	0	0	0	1	1	0	1	0	1	0	1	1	1	0	0	0	1	0	0	2	0	1	4	0	4	3	5	1	7	20
Saccharomyces paradoxus KPN3829	Fungi	Ascomycota	Saccharomycotina	5226	1	1	1	1	0	1	0	0	0	1	1	0	1	0	1	0	1	1	1	0	0	0	1	0	0	3	0	1	4	0	4	3	5	1	8	21
Saccharomyces paradoxus N_17	Fungi	Ascomycota	Saccharomycotina	5263	1	1	1	1	0	1	0	0	0	1	1	0	1	0	1	0	1	1	1	0	0	0	1	0	0	3	0	1	4	0	4	3	5	1	8	21
Saccharomyces paradoxus N_43	Fungi	Ascomycota	Saccharomycotina	5235	1	1	1	1	0	1	0	0	0	1	1	0	1	0	1	0	1	1	1	0	0	0	1	0	0	2	0	1	4	0	4	3	5	1	7	20
Saccharomyces paradoxus N_44	Fungi	Ascomycota	Saccharomycotina	5234	1	1	1	1	0	1	0	0	0	1	1	0	1	0	1	0	1	1	1	0	0	0	1	0	0	1	0	1	4	0	4	3	5	1	6	19
Saccharomyces paradoxus N_45	Fungi	Ascomycota	Saccharomycotina	5260	1	1	1	1	0	1	0	0	0	1	1	0	1	0	1	0	1	1	1	0	0	0	1	0	0	2	0	1	4	0	4	3	5	1	7	20
Saccharomyces paradoxus Q31_4	Fungi	Ascomycota	Saccharomycotina	5247	1	1	1	1	0	1	0	0	0	1	1	0	1	0	1	0	1	1	1	0	0	0	1	0	0	3	0	1	4	0	4	3	5	1	8	21
Saccharomyces paradoxus Q32_3	Fungi	Ascomycota	Saccharomycotina	5232	1	1	1	1	0	1	0	0	0	1	1	0	1	0	1	0	1	1	1	0	0	0	1	0	0	3	0	1	4	0	4	3	5	1	8	21
Saccharomyces paradoxus Q59_1	Fungi	Ascomycota	Saccharomycotina	5231	1	1	1	1	0	1	0	0	0	1	1	0	1	0	1	0	1	1	1	0	0	0	1	0	0	3	0	1	4	0	4	3	5	1	8	21
Saccharomyces paradoxus Q62_5	Fungi	Ascomycota	Saccharomycotina	5233	1	1	1	1	0	1	0	0	0	1	1	0	1	0	1	0	1	1	1	0	0	0	1	0	0	3	0	1	4	0	4	3	5	1	8	21
Saccharomyces paradoxus Q69_8	Fungi	Ascomycota	Saccharomycotina	5255	1	1	1	1	0	1	0	0	0	1	1	0	1	0	1	0	1	1	1	0	0	0	1	0	0	3	0	1	4	0	4	3	5	1	8	21
Saccharomyces paradoxus Q74_4	Fungi	Ascomycota	Saccharomycotina	5243	1	1	1	1	0	1	0	0	0	1	1	0	1	0	1	0	1	1	1	0	0	0	1	0	0	3	0	1	4	0	4	3	5	1	8	21
Saccharomyces paradoxus Q89_8	Fungi	Ascomycota	Saccharomycotina	5210	1	1	1	1	0	1	0	0	0	1	1	0	1	0	1	0	1	1	1	0	0	0	1	0	0	2	0	1	4	0	4	3	5	1	7	20
Saccharomyces paradoxus Q95_3	Fungi	Ascomycota	Saccharomycotina	5254	1	1	1	1	0	1	0	0	0	1	1	0	1	0	1	0	1	1	1	0	0	0	1	0	0	3	0	1	4	0	4	3	5	1	8	21
Saccharomyces paradoxus S36_7	Fungi	Ascomycota	Saccharomycotina	5201	1	1	1	1	0	1	0	0	0	1	1	0	1	0	1	0	1	1	1	0	0	0	1	0	0	2	0	1	4	0	4	3	5	1	7	20
Saccharomyces paradoxus T21_4	Fungi	Ascomycota	Saccharomycotina	5235	1	1	1	1	0	1	0	0	0	1	1	0	1	0	1	0	1	1	1	0	0	0	1	0	0	3	0	1	4	0	4	3	5	1	8	21
Saccharomyces paradoxus UFRJ50791	Fungi	Ascomycota	Saccharomycotina	5210	1	1	1	1	0	1	0	0	0	1	1	0	1	0	1	0	1	1	1	0	0	0	1	0	0	2	0	1	4	0	4	3	5	1	7	20
Saccharomyces paradoxus UFRJ50816	Fungi	Ascomycota	Saccharomycotina	5204	1	1	1	1	0	1	0	0	0	1	1	0	1	0	1	0	1	1	1	0	0	0	1	0	0	3	0	1	4	0	4	3	5	1	8	21
Saccharomyces paradoxus UWOPS91_917_1	Fungi	Ascomycota	Saccharomycotina	5223	1	1	1	0	0	1	0	0	0	1	1	0	1	0	1	0	1	1	1	0	0	0	1	0	0	2	0	1	4	0	3	3	5	1	7	19
Saccharomyces paradoxus W7	Fungi	Ascomycota	Saccharomycotina	5257	1	1	1	1	0	1	0	0	0	1	1	0	1	0	1	0	1	1	1	0	0	0	1	0	0	3	0	1	4	0	4	3	5	1	8	21
Saccharomyces paradoxus Y7	Fungi	Ascomycota	Saccharomycotina	5237	1	1	1	1	0	1	0	0	0	1	1	0	1	0	1	0	1	1	1	0	0	0	1	0	0	3	0	1	4	0	4	3	5	1	8	21
Saccharomyces paradoxus Y8_1	Fungi	Ascomycota	Saccharomycotina	5247	1	1	1	1	0	1	0	0	0	1	1	0	1	0	1	0	1	1	1	0	0	0	1	0	0	3	0	1	4	0	4	3	5	1	8	21
Saccharomyces paradoxus Y8_5	Fungi	Ascomycota	Saccharomycotina	5264	1	1	1	1	0	1	0	0	0	1	1	0	1	0	1	0	1	1	1	0	0	0	1	0	0	3	0	1	4	0	4	3	5	1	8	21
Saccharomyces paradoxus Y9_6	Fungi	Ascomycota	Saccharomycotina	5245	1	1	1	1	0	1	0	0	0	1	1	0	1	0	1	0	1	1	1	0	0	0	1	0	0	3	0	1	4	0	4	3	5	1	8	21
Saccharomyces paradoxus YPS138	Fungi	Ascomycota	Saccharomycotina	5201	1	1	1	1	0	1	0	0	0	1	1	0	1	0	1	0	1	1	1	0	0	0	1	0	0	3	0	1	4	0	4	3	5	1	8	21
Saccharomyces paradoxus Z1	Fungi	Ascomycota	Saccharomycotina	5252	1	1	1	1	0	1	0	0	0	1	1	0	1	0	1	0	1	1	1	0	0	0	1	0	0	3	0	1	4	0	4	3	5	1	8	21
Saccharomyces paradoxus Z1_1	Fungi	Ascomycota	Saccharomycotina	5227	1	1	1	1	0	1	0	0	0	1	1	0	1	0	1	0	1	1	1	0	0	0	1	0	0	3	0	1	4	0	4	3	5	1	8	21
Saccharomyces pastorianus Weihenstephan 34/70	Fungi	Ascomycota	Saccharomycotina	11495	2	2	1	2	0	2	0	0	0	2	2	0	2	0	2	0	3	2	2	0	0	0	1	0	0	5	0	2	7	0	7	6	11	1	14	39
Spathaspora passalidarum NRRL Y-27907	Fungi	Ascomycota	Saccharomycotina	5983	1	1	0	0	0	1	0	0	0	1	1	0	1	0	1	0	1	1	1	0	0	0	1	0	0	4	0	1	4	0	2	3	5	1	9	20
Wickerhamomyces anomalus NRRL Y-366-8	Fungi	Ascomycota	Saccharomycotina	6423	1	1	1	0	0	1	0	0	0	1	1	0	1	0	1	0	0	1	1	0	0	0	1	0	0	2	0	1	2	0	3	3	4	1	5	16
Yarrowia lipolytica	Fungi	Ascomycota	Saccharomycotina	6524	1	1	0	0	0	1	0	0	0	1	0	1	1	0	2	0	1	1	1	0	0	0	1	0	0	3	0	1	1	0	2	3	6	1	5	17
Zygosaccharomyces rouxii	Fungi	Ascomycota	Saccharomycotina	4991	1	1	0	0	0	1	0	0	0	1	1	0	1	0	1	0	1	1	1	0	0	0	1	0	0	3	0	1	3	0	2	3	5	1	7	18
Pneumocystis carinii	Fungi	Ascomycota	Taphrinomycotina	4020	1	0	0	0	0	1	0	0	0	0	0	0	0	0	1	0	0	1	0	0	0	0	1	0	0	2	0	0	0	0	1	1	2	1	2	7
Pneumocystis jirovecii	Fungi	Ascomycota	Taphrinomycotina	3520	2	0	0	0	0	2	0	0	0	1	0	0	0	0	1	0	1	1	0	0	0	0	1	0	0	5	0	1	1	0	2	3	3	1	7	16
Saitoella complicata NRRL Y-17804	Fungi	Ascomycota	Taphrinomycotina	7034	1	1	0	0	0	2	0	0	0	1	0	0	0	0	2	0	1	1	0	1	0	0	1	0	0	4	0	1	3	0	2	3	4	2	8	19
Schizosaccharomyces cryophilus OY26	Fungi	Ascomycota	Taphrinomycotina	5180	1	1	0	0	0	2	0	0	0	0	0	0	0	0	2	0	1	1	0	0	0	0	0	0	0	2	0	1	2	0	2	2	4	0	5	13
Schizosaccharomyces japonicus	Fungi	Ascomycota	Taphrinomycotina	5172	1	1	0	0	0	2	0	0	0	0	0	0	0	0	2	0	0	1	0	0	0	0	0	0	0	2	0	1	2	0	2	2	3	0	5	12
Schizosaccharomyces kambucha 2	Fungi	Ascomycota	Taphrinomycotina	5688	1	1	0	0	0	2	0	0	0	0	0	0	0	0	2	0	1	1	0	0	0	0	0	0	0	3	0	1	2	0	2	2	4	0	6	14
Schizosaccharomyces octosporus yFS286	Fungi	Ascomycota	Taphrinomycotina	4986	1	1	0	0	0	2	0	0	0	0	0	0	0	0	2	0	1	1	0	0	0	0	0	0	0	2	0	1	2	0	2	2	4	0	5	13
Schizosaccharomyces pombe 132 2	Fungi	Ascomycota	Taphrinomycotina	5350	1	1	0	0	0	2	0	0	0	0	0	0	0	0	2	0	1	1	0	0	0	0	0	0	0	2	0	1	2	0	2	2	4	0	5	13
Taphrina deformans	Fungi	Ascomycota	Taphrinomycotina	4609	1	0	0	0	0	2	0	0	0	0	0	0	0	0	1	0	1	0	0	1	0	0	1	0	0	2	0	1	2	0	1	2	2	2	5	12
Agaricus bisporus	Fungi	Basidiomycota	Agaricomycotina	10438	1	1	0	0	0	1	0	0	0	2	0	0	0	0	2	0	0	1	1	0	0	0	1	0	0	4	0	1	2	0	2	3	4	1	7	17
Amanita muscaria Koide	Fungi	Basidiomycota	Agaricomycotina	18153	1	1	0	0	0	1	0	0	0	2	0	0	0	0	2	0	1	1	1	0	0	0	1	0	0	3	0	1	2	0	2	3	5	1	6	17
Amanita thiersii Skay4041	Fungi	Basidiomycota	Agaricomycotina	10354	1	1	0	0	0	1	0	1	0	1	0	0	0	0	2	0	0	1	1	0	0	0	1	0	0	4	0	1	3	0	2	3	4	1	8	18
Antrodia sinuosa	Fungi	Basidiomycota	Agaricomycotina	11327	1	1	0	0	0	2	0	0	0	1	0	0	0	0	2	0	0	1	1	0	0	0	1	0	0	4	0	1	2	0	2	3	4	1	7	17
Armillaria mellea DSM 3731	Fungi	Basidiomycota	Agaricomycotina	14473	1	1	0	0	0	2	0	0	0	1	0	0	0	0	2	0	1	1	0	0	0	0	1	0	0	6	0	0	2	0	2	3	4	1	8	18
Auricularia subglabra	Fungi	Basidiomycota	Agaricomycotina	25459	1	1	0	0	0	1	0	0	0	2	0	0	0	0	2	0	0	1	0	1	0	0	1	0	0	6	0	1	2	0	2	3	3	2	9	19
Bjerkandera adusta 1	Fungi	Basidiomycota	Agaricomycotina	15473	1	1	0	0	0	1	0	0	0	2	0	0	0	0	1	0	1	1	1	1	0	0	1	0	0	4	0	1	3	0	2	3	4	2	8	19
Boletus edulis	Fungi	Basidiomycota	Agaricomycotina	16933	2	1	0	0	0	2	0	0	0	1	0	0	0	0	2	0	1	1	1	0	0	0	1	0	0	4	0	1	2	0	3	3	5	1	7	19
Botryobasidium botryosum	Fungi	Basidiomycota	Agaricomycotina	16526	1	1	0	0	0	2	0	0	0	1	0	0	0	0	2	0	0	1	1	0	0	0	1	0	0	4	0	1	3	0	2	3	4	1	8	18
Calocera cornea	Fungi	Basidiomycota	Agaricomycotina	13177	1	1	0	0	0	2	0	0	0	1	0	0	0	0	1	0	0	1	1	0	0	0	1	0	0	4	0	1	2	0	2	3	3	1	7	16
Calocera viscosa	Fungi	Basidiomycota	Agaricomycotina	12378	1	1	0	0	0	1	0	0	0	2	0	0	0	0	1	0	0	1	1	0	0	0	1	0	0	4	0	1	2	0	2	3	3	1	7	16
Ceriporiopsis subvermispora B	Fungi	Basidiomycota	Agaricomycotina	12125	1	1	0	0	0	1	0	0	0	2	0	0	0	0	2	0	0	1	1	0	0	0	1	0	0	5	0	1	2	0	2	3	4	1	8	18
Cerrena unicolor	Fungi	Basidiomycota	Agaricomycotina	12966	1	2	0	0	0	1	0	0	0	1	0	1	0	0	2	0	0	1	1	0	0	0	1	0	0	4	0	1	2	0	3	3	4	1	7	18
Coniophora puteana	Fungi	Basidiomycota	Agaricomycotina	13761	1	1	0	0	0	2	0	0	0	1	0	0	0	0	2	0	0	1	0	0	0	0	1	0	0	3	0	1	1	0	2	3	3	1	5	14
Coprinopsis cinerea AmutBmut pab1-1	Fungi	Basidiomycota	Agaricomycotina	14245	1	1	0	0	0	2	0	0	0	1	0	0	0	0	2	0	1	1	1	0	0	0	1	0	0	4	0	1	2	0	2	3	5	1	7	18
Coprinopsis cinerea okayama7	Fungi	Basidiomycota	Agaricomycotina	13342	1	1	0	0	0	2	0	0	0	1	0	0	0	0	2	0	1	1	1	0	0	0	1	0	0	4	0	1	2	0	2	3	5	1	7	18
Cortinarius glaucopus AT 2004 276	Fungi	Basidiomycota	Agaricomycotina	20377	1	1	0	0	0	1	0	0	0	1	0	1	0	0	2	0	1	1	1	0	0	0	1	0	0	4	0	1	2	0	2	3	5	1	7	18
Cryptococcus neoformans Serotype B 1	Fungi	Basidiomycota	Agaricomycotina	6223	1	1	0	0	0	1	0	0	0	0	0	1	0	0	3	0	1	1	1	0	0	0	1	0	0	4	0	1	2	0	2	2	6	1	7	18
Cryptococcus neoformans serotype D B-3501A 2	Fungi	Basidiomycota	Agaricomycotina	6431	1	1	0	0	0	1	0	0	0	1	0	1	0	0	3	0	1	1	1	0	0	0	1	0	0	5	0	1	3	0	2	3	6	1	9	21
Cryptococcus neoformans serotype D JEC21	Fungi	Basidiomycota	Agaricomycotina	6475	1	1	0	0	0	1	0	0	0	1	0	1	0	0	3	0	1	1	1	0	0	0	1	0	0	5	0	1	3	0	2	3	6	1	9	21
Cryptococcus neoformans var. grubii H99	Fungi	Basidiomycota	Agaricomycotina	7813	1	1	0	0	0	1	0	0	0	1	0	1	0	0	4	0	1	1	1	0	0	0	1	0	0	6	0	1	2	0	2	3	7	1	9	22
Cryptococcus vishniacii	Fungi	Basidiomycota	Agaricomycotina	7232	1	1	0	0	0	2	0	0	0	1	0	0	0	0	3	0	0	1	0	0	0	0	1	0	0	4	0	1	1	0	2	3	4	1	6	16
Cylindrobasidium torrendii	Fungi	Basidiomycota	Agaricomycotina	13940	1	1	0	0	0	2	0	0	0	1	0	0	0	0	2	0	0	1	1	0	0	0	1	0	0	6	0	2	3	0	2	3	4	1	11	21
Dacryopinax sp. DJM 731 SSP1	Fungi	Basidiomycota	Agaricomycotina	10242	1	1	0	0	0	2	0	0	0	1	0	0	0	0	1	0	0	1	1	0	0	0	1	0	0	3	0	1	3	0	2	3	3	1	7	16
Daedalea quercina	Fungi	Basidiomycota	Agaricomycotina	12199	1	1	0	0	0	2	0	0	0	1	0	0	0	0	2	0	0	1	1	0	0	0	1	0	0	4	0	1	3	0	2	3	4	1	8	18
Dendrothele bispora CBS 962.96	Fungi	Basidiomycota	Agaricomycotina	33645	1	1	0	0	0	1	0	1	0	1	0	0	0	0	2	0	1	1	1	0	0	0	1	0	0	4	0	1	2	0	2	3	5	1	7	18
Dichomitus squalens 1	Fungi	Basidiomycota	Agaricomycotina	12290	1	1	0	0	0	1	0	0	0	2	0	0	0	0	2	0	1	1	1	0	0	0	1	0	0	5	0	1	2	0	2	3	5	1	8	19
Dioszegia cryoxerica	Fungi	Basidiomycota	Agaricomycotina	15948	2	2	0	0	0	1	0	0	0	2	0	1	0	0	5	0	1	2	1	2	0	0	1	0	0	5	0	1	3	0	4	4	9	3	9	29
Exidia glandulosa	Fungi	Basidiomycota	Agaricomycotina	26765	1	2	0	0	0	2	0	0	0	1	0	0	0	0	2	0	1	1	1	1	0	0	1	0	0	5	0	1	3	0	3	3	5	2	9	22
Fibroporia radiculosa TFFH 294	Fungi	Basidiomycota	Agaricomycotina	9262	1	1	0	0	0	1	0	1	0	1	0	0	0	0	2	0	0	1	0	0	0	0	1	0	0	4	0	1	3	0	2	3	3	1	8	17
Fibulorhizoctonia sp. CBS 109695	Fungi	Basidiomycota	Agaricomycotina	32946	1	1	0	0	0	3	0	0	0	1	0	0	0	0	2	0	0	1	1	0	0	0	1	0	0	5	0	1	2	0	2	4	4	1	8	19
Fistulina hepatica	Fungi	Basidiomycota	Agaricomycotina	11244	1	1	0	0	0	2	0	0	0	1	0	0	0	0	2	0	0	1	0	0	0	0	0	0	0	6	0	1	2	0	2	3	3	0	9	17
Fomitiporia mediterranea	Fungi	Basidiomycota	Agaricomycotina	11333	1	1	0	0	0	1	0	0	0	2	0	0	0	0	2	0	0	1	1	1	0	0	1	0	0	5	0	1	2	0	2	3	4	2	8	19
Fomitopsis pinicola FP-58527 SS1	Fungi	Basidiomycota	Agaricomycotina	13885	1	1	0	0	0	1	0	0	0	1	0	1	0	0	2	0	0	1	1	0	0	0	1	0	0	4	0	1	2	0	2	3	4	1	7	17
Galerina marginata	Fungi	Basidiomycota	Agaricomycotina	21461	1	1	0	0	0	1	0	0	0	1	0	1	0	0	2	0	0	1	1	0	0	0	1	0	0	5	0	1	2	0	2	3	4	1	8	18
Ganoderma sp. 10597 SS1	Fungi	Basidiomycota	Agaricomycotina	12910	1	1	0	0	0	2	0	0	0	1	0	0	0	0	2	0	0	1	1	0	0	0	1	0	0	5	0	1	3	0	2	3	4	1	9	19
Gloeophyllum trabeum	Fungi	Basidiomycota	Agaricomycotina	11846	1	1	0	0	0	1	0	0	0	2	0	0	0	0	2	0	0	1	1	0	0	0	1	0	0	6	0	1	5	0	2	3	4	1	12	22
Gymnopus luxurians	Fungi	Basidiomycota	Agaricomycotina	22057	1	1	0	0	0	2	0	0	0	1	0	0	0	0	2	0	1	1	1	0	0	0	1	0	0	4	0	1	3	0	2	3	5	1	8	19
Gyrodon lividus BX	Fungi	Basidiomycota	Agaricomycotina	11779	1	1	0	0	0	2	0	0	0	1	0	0	0	0	2	0	1	1	1	0	0	0	1	0	0	4	0	1	2	0	2	3	5	1	7	18
Hebeloma cylindrosporum h7	Fungi	Basidiomycota	Agaricomycotina	15382	1	1	0	0	0	1	0	0	0	2	0	0	0	0	2	0	1	1	1	0	0	0	1	0	0	5	0	1	2	0	2	3	5	1	8	19
Heterobasidion annosum 03012 (FBL)	Fungi	Basidiomycota	Agaricomycotina	11453	1	3	0	0	0	1	0	0	0	1	0	0	0	0	2	0	0	1	1	0	0	0	1	0	0	3	0	1	3	0	4	2	4	1	7	18
Heterobasidion irregulare TC 32-1	Fungi	Basidiomycota	Agaricomycotina	13405	1	3	0	0	0	1	0	0	0	2	0	0	0	0	2	0	0	1	1	0	0	0	1	0	0	4	0	1	3	0	4	3	4	1	8	20
Hydnomerulius pinastri	Fungi	Basidiomycota	Agaricomycotina	13270	1	1	0	0	0	3	0	0	0	1	0	0	0	0	2	0	0	1	1	0	0	0	1	0	0	4	0	1	2	0	2	4	4	1	7	18
Hypholoma sublateritium	Fungi	Basidiomycota	Agaricomycotina	17911	1	1	0	0	0	1	0	0	0	2	0	1	0	0	2	0	0	1	1	0	0	0	1	0	0	6	0	1	2	0	2	4	4	1	9	20
Jaapia argillacea	Fungi	Basidiomycota	Agaricomycotina	16419	1	1	0	0	0	2	0	0	0	1	0	0	0	0	2	0	0	1	1	0	0	0	1	0	0	4	0	1	2	0	2	3	4	1	7	17
Laccaria amethystina LaAM-08-1	Fungi	Basidiomycota	Agaricomycotina	21066	1	1	0	0	0	1	0	0	0	2	0	0	0	0	2	0	1	1	1	0	0	0	1	0	0	4	0	1	2	0	2	3	5	1	7	18
Laccaria bicolor	Fungi	Basidiomycota	Agaricomycotina	23130	1	1	0	0	0	1	0	0	0	2	0	0	0	0	2	0	0	1	1	0	0	0	1	0	0	5	0	1	2	0	2	3	4	1	8	18
Laetiporus sulphureus var. sulphureus	Fungi	Basidiomycota	Agaricomycotina	13774	1	1	0	0	0	2	0	0	0	1	0	0	0	0	3	0	1	1	1	0	0	0	1	0	0	4	0	1	2	0	2	3	6	1	7	19
Lentinus tigrinus	Fungi	Basidiomycota	Agaricomycotina	15653	1	1	0	0	0	2	0	0	0	1	0	0	0	0	2	0	1	1	1	0	0	0	1	0	0	6	0	1	3	0	2	3	5	1	10	21
Lentinus tigrinus ALCF2SS1-6	Fungi	Basidiomycota	Agaricomycotina	15581	1	1	0	0	0	2	0	0	0	1	0	0	0	0	2	0	1	1	1	0	0	0	1	0	0	6	0	1	3	0	2	3	5	1	10	21
Lentinus tigrinus ALCF2SS1-7	Fungi	Basidiomycota	Agaricomycotina	15380	1	1	0	0	0	2	0	0	0	1	0	0	0	0	2	0	1	1	1	0	0	0	1	0	0	6	0	1	3	0	2	3	5	1	10	21
Leucoagaricus gongylophorus Ac12	Fungi	Basidiomycota	Agaricomycotina	5420	1	1	0	0	0	1	0	0	0	1	0	1	0	0	1	0	0	1	0	0	0	0	0	0	0	3	0	1	0	0	2	3	2	0	4	11
Leucogyrophana mollusca KUC20120723A-06	Fungi	Basidiomycota	Agaricomycotina	14619	1	1	0	0	0	2	0	0	0	1	0	0	0	0	2	0	1	1	1	0	0	0	1	0	0	4	0	1	2	0	2	3	5	1	7	18
Macrolepiota fuliginosa	Fungi	Basidiomycota	Agaricomycotina	15801	1	1	0	0	0	1	0	0	0	2	0	0	0	0	2	0	0	1	1	0	0	0	1	0	0	4	0	1	3	0	2	3	4	1	8	18
Moniliophthora perniciosa 1	Fungi	Basidiomycota	Agaricomycotina	13560	1	0	0	0	0	0	0	0	0	0	0	0	0	0	1	0	0	0	0	0	0	0	0	0	0	1	0	0	2	0	1	0	1	0	3	5
Neolentinus lepideus	Fungi	Basidiomycota	Agaricomycotina	13164	1	1	0	0	0	2	0	0	0	1	0	0	0	0	2	0	1	1	1	0	0	0	1	0	0	5	0	1	2	0	2	3	5	1	8	19
Omphalotus olearius	Fungi	Basidiomycota	Agaricomycotina	8171	1	1	0	0	0	1	0	0	0	1	0	1	0	0	2	0	1	1	0	0	0	0	0	0	0	4	0	1	1	0	2	3	4	0	6	15
Paxillus involutus ATCC 200175	Fungi	Basidiomycota	Agaricomycotina	17968	1	1	0	0	0	2	0	0	0	1	0	0	0	0	2	0	0	1	1	0	0	0	1	0	0	5	0	1	2	0	2	3	4	1	8	18
Paxillus rubicundulus Ve08.2h10	Fungi	Basidiomycota	Agaricomycotina	22065	1	1	0	0	0	2	0	0	0	1	0	0	0	0	2	0	1	1	1	0	0	0	1	0	0	4	0	1	1	0	2	3	5	1	6	17
Phanerochaete carnosa HHB-10118-Sp	Fungi	Basidiomycota	Agaricomycotina	13937	1	1	0	0	0	2	0	0	0	1	0	0	0	0	2	0	1	1	1	0	0	0	1	0	0	4	0	1	2	0	2	3	5	1	7	18
Phanerochaete chrysosporium RP-78	Fungi	Basidiomycota	Agaricomycotina	13602	1	1	0	0	0	1	0	1	0	1	0	0	0	0	2	0	1	1	1	0	0	0	1	0	0	4	0	1	2	0	2	3	5	1	7	18
Phlebia brevispora HHB-7030 SS6	Fungi	Basidiomycota	Agaricomycotina	16170	1	1	0	0	0	1	0	0	0	1	0	0	0	0	3	0	1	1	1	0	0	0	1	0	0	4	0	1	2	0	2	2	6	1	7	18
Phlebiopsis gigantea 1	Fungi	Basidiomycota	Agaricomycotina	11891	1	1	0	0	0	2	0	0	0	1	0	0	0	0	2	0	0	1	1	0	0	0	1	0	0	4	0	1	2	0	2	3	4	1	7	17
Piloderma croceum F 1598	Fungi	Basidiomycota	Agaricomycotina	21583	1	1	0	0	0	1	0	0	0	1	0	1	0	0	2	0	1	1	1	0	0	0	1	0	0	5	0	1	2	0	2	3	5	1	8	19
Piriformospora indica DSM 11827	Fungi	Basidiomycota	Agaricomycotina	11767	1	1	0	0	0	1	0	0	0	1	0	1	0	0	2	0	1	1	0	0	0	0	0	0	0	4	0	1	3	0	2	3	4	0	8	17
Pisolithus microcarpus 441	Fungi	Basidiomycota	Agaricomycotina	21064	1	1	0	0	0	1	0	0	0	1	0	1	0	0	2	0	0	1	1	0	0	0	1	0	0	5	0	1	2	0	2	3	4	1	8	18
Pisolithus tinctorius Marx 270	Fungi	Basidiomycota	Agaricomycotina	22701	1	1	0	0	0	1	0	0	0	2	0	1	0	0	2	0	1	1	0	0	0	0	1	0	0	5	0	1	2	0	2	4	4	1	8	19
Pleurotus ostreatus PC15	Fungi	Basidiomycota	Agaricomycotina	12330	1	0	0	0	0	1	0	0	0	2	0	0	0	0	2	0	0	1	1	0	0	0	1	0	0	4	0	1	3	0	1	3	4	1	8	17
Pleurotus ostreatus PC9	Fungi	Basidiomycota	Agaricomycotina	12206	1	1	0	0	0	1	0	0	0	2	0	0	0	0	2	0	0	1	1	0	0	0	1	0	0	4	0	1	2	0	2	3	4	1	7	17
Plicaturopsis crispa	Fungi	Basidiomycota	Agaricomycotina	13626	1	1	0	0	0	2	0	0	0	1	0	0	0	0	2	0	0	1	1	0	0	0	1	0	0	4	0	1	2	0	2	3	4	1	7	17
Polyporus arcularius	Fungi	Basidiomycota	Agaricomycotina	17525	1	1	0	0	0	1	0	1	0	1	0	0	0	0	2	0	1	1	1	0	0	0	1	0	0	5	0	1	3	0	2	3	5	1	9	20
Postia placenta MAD-698-R-SB12	Fungi	Basidiomycota	Agaricomycotina	12541	1	1	0	0	0	2	0	0	0	1	0	0	0	0	2	0	0	1	1	0	0	0	1	0	0	4	0	1	2	0	2	3	4	1	7	17
Punctularia strigosozonata	Fungi	Basidiomycota	Agaricomycotina	11538	1	0	0	0	0	1	0	0	0	2	0	0	0	0	2	0	0	1	1	0	0	0	1	0	0	5	0	1	2	0	1	3	4	1	8	17
Pycnoporus cinnabarinus BRFM 137	Fungi	Basidiomycota	Agaricomycotina	10442	1	1	0	0	0	2	0	0	0	1	0	0	0	0	2	0	1	1	1	0	0	0	1	0	0	4	0	1	2	0	2	3	5	1	7	18
Pycnoporus coccineus BRFM 310	Fungi	Basidiomycota	Agaricomycotina	12690	1	1	0	0	0	2	0	0	0	1	0	0	0	0	2	0	1	1	1	1	0	0	1	0	0	5	0	1	3	0	2	3	5	2	9	21
Pycnoporus sanguineus BRFM 1264	Fungi	Basidiomycota	Agaricomycotina	14165	1	1	0	0	0	2	0	0	0	1	0	0	0	0	2	0	1	1	1	1	0	0	1	0	0	6	0	1	3	0	2	3	5	2	10	22
Ramaria rubella UT-36052-T	Fungi	Basidiomycota	Agaricomycotina	19287	1	1	0	0	0	1	0	0	0	2	0	0	0	0	2	0	0	1	1	0	0	0	1	0	0	5	0	1	3	0	2	3	4	1	9	19
Rhizoctonia solani AG-1 IB	Fungi	Basidiomycota	Agaricomycotina	15157	1	1	0	0	0	1	0	0	0	1	0	0	0	0	3	0	1	1	1	1	0	0	1	0	0	3	0	1	3	0	2	2	6	2	7	19
Rickenella mellea	Fungi	Basidiomycota	Agaricomycotina	18952	1	2	0	0	0	1	0	0	0	2	0	0	0	0	2	0	1	1	1	1	0	0	1	0	0	5	0	1	2	0	3	3	5	2	8	21
Schizophyllum commune H4-8	Fungi	Basidiomycota	Agaricomycotina	16319	1	1	0	0	0	1	0	0	0	1	0	1	0	0	2	0	1	1	1	0	0	0	1	0	0	5	0	1	3	0	2	3	5	1	9	20
Schizophyllum commune Loenen D	Fungi	Basidiomycota	Agaricomycotina	13827	1	1	0	0	0	2	0	0	0	1	0	0	0	0	2	0	1	1	0	0	0	0	1	0	0	5	0	1	3	0	2	3	4	1	9	19
Schizophyllum commune Tattone D	Fungi	Basidiomycota	Agaricomycotina	15199	1	1	0	0	0	2	0	0	0	1	0	0	0	0	2	0	1	1	1	0	0	0	1	0	0	5	0	1	3	0	2	3	5	1	9	20
Schizopora paradoxa KUC8140	Fungi	Basidiomycota	Agaricomycotina	17098	1	1	0	0	0	1	0	0	0	2	0	0	0	0	2	0	1	1	0	0	0	0	1	0	0	4	0	1	2	0	2	3	4	1	7	17
Scleroderma citrinum Foug A	Fungi	Basidiomycota	Agaricomycotina	21012	1	1	0	0	0	2	0	0	0	1	0	0	0	0	2	0	0	1	0	0	0	0	1	0	0	4	0	1	3	0	2	3	3	1	8	17
Sebacina vermifera MAFF 305830	Fungi	Basidiomycota	Agaricomycotina	15312	1	1	0	0	0	1	0	0	0	2	0	0	0	0	2	0	0	1	1	0	0	0	1	0	0	3	0	1	3	0	2	3	4	1	7	17
Serpula lacrymans S7.9 v2.0	Fungi	Basidiomycota	Agaricomycotina	12789	1	1	0	0	0	2	0	0	0	1	0	0	0	0	2	0	0	1	1	0	0	0	1	0	0	5	0	2	3	0	2	3	4	1	10	20
Serpula lacrymans var shastensis SHA21-2	Fungi	Basidiomycota	Agaricomycotina	13805	1	1	0	0	0	1	0	0	0	1	0	1	0	0	2	0	0	1	1	0	0	0	0	0	0	5	0	2	2	0	2	3	4	0	9	18
Sistotremastrum niveocremeum HHB9708 ss-1	Fungi	Basidiomycota	Agaricomycotina	13080	1	1	0	0	0	2	0	0	0	1	0	0	0	0	2	0	1	2	0	0	0	0	1	0	0	4	0	1	3	0	2	3	5	1	8	19
Sistotremastrum suecicum	Fungi	Basidiomycota	Agaricomycotina	13657	1	1	0	0	0	1	0	0	0	2	0	0	0	0	2	0	0	2	1	0	0	0	1	0	0	4	0	1	3	0	2	3	5	1	8	19
Sphaerobolus stellatus	Fungi	Basidiomycota	Agaricomycotina	35274	1	1	0	0	0	1	0	1	0	1	0	0	0	0	3	0	0	1	0	1	0	0	1	0	0	5	0	1	2	0	2	3	4	2	8	19
Stereum hirsutum FP-91666 SS1	Fungi	Basidiomycota	Agaricomycotina	14072	1	1	0	0	0	1	0	1	0	1	0	0	0	0	2	0	0	1	1	0	0	0	1	0	0	5	0	1	3	0	2	3	4	1	9	19
Suillus brevipes	Fungi	Basidiomycota	Agaricomycotina	22453	1	1	0	0	0	1	0	0	0	1	0	1	0	0	3	0	1	1	1	0	0	0	1	0	0	4	0	1	2	0	2	3	6	1	7	19
Suillus luteus UH-Slu-Lm8-n1	Fungi	Basidiomycota	Agaricomycotina	18316	1	1	0	0	0	1	0	0	0	1	0	1	0	0	2	0	1	1	1	0	0	0	1	0	0	4	0	1	2	0	2	3	5	1	7	18
Trametes versicolor	Fungi	Basidiomycota	Agaricomycotina	14296	1	1	0	0	0	1	0	0	0	2	0	0	0	0	2	0	1	1	1	0	0	0	1	0	0	5	0	1	3	0	2	3	5	1	9	20
Tremella mesenterica	Fungi	Basidiomycota	Agaricomycotina	8313	1	1	0	0	0	1	0	0	0	2	0	0	0	0	3	0	0	1	1	0	0	0	1	0	0	3	0	1	3	0	2	3	5	1	7	18
Trichaptum abietinum	Fungi	Basidiomycota	Agaricomycotina	14978	1	1	0	0	0	1	0	0	0	1	0	1	0	0	2	0	1	1	1	0	0	0	1	0	0	4	0	1	2	0	2	3	5	1	7	18
Tricholoma matsutake 945	Fungi	Basidiomycota	Agaricomycotina	22885	1	1	0	0	0	1	0	0	0	1	0	1	0	0	2	0	0	1	1	0	0	0	1	0	0	4	0	1	3	0	2	3	4	1	8	18
Trichosporon oleaginosus IBC0246	Fungi	Basidiomycota	Agaricomycotina	8322	1	1	0	0	0	2	0	0	0	1	0	0	0	0	3	0	0	1	1	1	0	0	1	0	0	4	0	1	3	0	2	3	5	2	8	20
Tulasnella calospora AL13	Fungi	Basidiomycota	Agaricomycotina	19659	1	1	0	0	0	1	0	0	0	3	0	0	0	0	3	0	0	2	1	0	0	0	1	0	0	7	0	0	2	0	2	4	6	1	9	22
Wolfiporia cocos	Fungi	Basidiomycota	Agaricomycotina	12746	1	1	0	0	0	1	0	0	0	2	0	0	0	0	2	0	0	1	1	0	0	0	1	0	0	4	0	1	2	0	2	3	4	1	7	17
Agaricostilbum hyphaenes ATCC MYA-4628	Fungi	Basidiomycota	Pucciniomycotina	7746	1	1	0	0	0	1	0	0	0	2	0	0	0	0	2	0	0	1	0	0	0	0	1	0	0	3	0	1	2	0	2	3	3	1	6	15
Atractiellales sp.	Fungi	Basidiomycota	Pucciniomycotina	17606	1	1	0	0	0	2	0	0	0	1	0	0	0	0	1	0	1	1	0	0	0	0	1	0	0	5	0	2	2	0	2	3	3	1	9	18
Cronartium quercuum f. sp. fusiforme G11	Fungi	Basidiomycota	Pucciniomycotina	13903	1	1	0	0	0	2	0	0	0	1	0	0	0	0	2	0	0	1	0	0	0	0	1	0	0	4	0	1	1	0	2	3	3	1	6	15
Heterogastridium pycnidioideum ATCC MYA-4631	Fungi	Basidiomycota	Pucciniomycotina	7658	1	1	0	0	0	1	0	0	0	1	0	1	0	0	2	0	0	1	0	0	0	0	1	0	0	4	0	1	2	0	2	3	3	1	7	16
Melampsora laricis-populina	Fungi	Basidiomycota	Pucciniomycotina	16694	1	1	0	0	0	2	0	0	0	0	0	0	0	0	2	0	0	1	0	0	0	0	0	0	0	5	0	1	1	0	2	2	3	0	7	14
Mixia osmundae IAM 14324	Fungi	Basidiomycota	Pucciniomycotina	6903	1	1	0	0	0	1	0	0	0	1	0	1	0	0	2	0	1	1	0	0	0	0	1	0	0	3	0	1	2	0	2	3	4	1	6	16
Naiadella fluitans ATCC 64713	Fungi	Basidiomycota	Pucciniomycotina	13270	1	1	0	0	0	2	0	0	0	1	0	0	0	0	2	0	1	1	0	0	0	0	1	0	0	4	0	1	2	0	2	3	4	1	7	17
Puccinia graminis	Fungi	Basidiomycota	Pucciniomycotina	20567	2	1	0	0	0	2	0	0	0	1	0	0	0	0	1	0	1	1	0	0	0	0	0	0	0	4	0	1	1	0	3	3	3	0	6	15
Puccinia striiformis f. sp. tritici PST-130	Fungi	Basidiomycota	Pucciniomycotina	18021	1	1	0	0	0	2	0	0	0	0	0	0	0	0	2	0	1	1	0	0	0	0	0	0	0	1	0	1	1	0	2	2	4	0	3	11
Puccinia striiformis PST-78	Fungi	Basidiomycota	Pucciniomycotina	20482	1	1	0	0	0	2	0	0	0	1	0	0	0	0	2	0	2	1	0	0	0	0	2	0	0	5	0	1	2	0	2	3	5	2	8	20
Puccinia triticina 1-1 BBBD Race 1	Fungi	Basidiomycota	Pucciniomycotina	15685	1	1	0	0	0	2	0	0	0	1	0	0	0	0	1	0	1	1	0	0	0	0	1	0	0	5	0	1	3	0	2	3	3	1	9	18
Rhodotorula graminis WP1	Fungi	Basidiomycota	Pucciniomycotina	7283	1	1	0	0	0	1	0	0	0	2	0	0	0	0	2	0	0	1	0	0	0	0	0	0	0	4	0	1	2	0	2	3	3	0	7	15
Rhodotorula minuta MCA 4210	Fungi	Basidiomycota	Pucciniomycotina	7814	1	1	0	0	0	1	0	0	0	1	0	1	0	0	2	0	0	1	0	0	0	0	1	0	0	4	0	1	2	0	2	3	3	1	7	16
Sporobolomyces linderae CBS 7893	Fungi	Basidiomycota	Pucciniomycotina	9062	1	1	0	0	0	2	0	0	0	1	0	0	0	0	2	0	0	1	0	0	0	0	1	0	0	4	0	1	2	0	2	3	3	1	7	16
Sporobolomyces roseus	Fungi	Basidiomycota	Pucciniomycotina	5536	1	1	0	0	0	1	0	0	0	1	0	0	0	0	2	0	0	1	0	0	0	0	1	0	0	4	0	1	0	0	2	2	3	1	5	13
Tritirachium sp. CBS 265.96	Fungi	Basidiomycota	Pucciniomycotina	7254	1	1	0	0	0	1	0	0	0	1	0	1	0	0	2	0	0	1	0	0	0	0	1	0	0	3	0	1	2	0	2	3	3	1	6	15
Exobasidium vaccinii MPITM	Fungi	Basidiomycota	Ustilaginomycotina	7453	1	1	0	0	0	2	0	0	0	1	0	0	0	0	3	0	1	1	1	0	0	0	0	0	0	3	0	1	2	0	2	3	6	0	6	17
Malassezia globosa	Fungi	Basidiomycota	Ustilaginomycotina	4286	1	1	0	0	0	1	0	0	0	0	0	0	0	0	2	0	1	1	0	0	0	0	1	0	0	3	0	1	1	0	2	1	4	1	5	13
Malassezia sympodialis ATCC 42132	Fungi	Basidiomycota	Ustilaginomycotina	3517	1	1	0	0	0	1	0	0	0	0	0	1	0	0	2	0	0	1	1	0	0	0	0	0	0	3	0	1	2	0	2	2	4	0	6	14
Pseudozyma antarctica T-34	Fungi	Basidiomycota	Ustilaginomycotina	6640	1	1	0	0	0	1	0	0	0	1	0	1	0	0	2	0	1	1	1	0	0	0	1	0	0	4	0	1	2	0	2	3	5	1	7	18
Pseudozyma hubeiensis SY62	Fungi	Basidiomycota	Ustilaginomycotina	7472	1	1	0	0	0	1	0	0	0	1	0	1	0	0	2	0	1	1	1	0	0	0	1	0	0	4	0	1	2	0	2	3	5	1	7	18
Sporisorium reilianum SRZ2	Fungi	Basidiomycota	Ustilaginomycotina	6648	1	1	0	0	0	1	0	1	0	1	0	0	0	0	2	0	1	1	1	0	0	0	1	0	0	4	0	1	2	0	2	3	5	1	7	18
Ustilago maydis 521 1	Fungi	Basidiomycota	Ustilaginomycotina	6689	1	1	0	0	0	1	0	1	0	1	0	0	0	0	2	0	1	1	1	0	0	0	1	0	0	4	0	1	2	0	2	3	5	1	7	18
Wallemia ichthyophaga EXF-994	Fungi	Basidiomycota	Wallemiomycetes	4863	1	1	0	0	0	2	0	0	0	1	0	0	0	0	3	0	1	1	0	0	0	0	0	0	0	3	0	2	3	0	2	3	5	0	8	18
Wallemia sebi	Fungi	Basidiomycota	Wallemiomycetes	5284	1	1	0	0	0	1	0	0	0	1	0	1	0	0	3	0	0	1	0	0	0	0	0	0	0	3	0	1	3	0	2	3	4	0	7	16
Allomyces macrogynus 3	Fungi	Blastocladiomycota	Blastocladiomycetes	17621	2	2	0	0	0	1	0	0	0	0	0	1	0	0	4	0	0	0	0	0	0	0	0	0	0	7	0	0	4	0	4	2	4	0	11	21
Catenaria anguillulae PL171	Fungi	Blastocladiomycota	Blastocladiomycetes	14188	1	1	0	0	0	2	0	0	0	1	0	0	0	0	2	0	0	0	0	0	0	0	0	0	0	4	0	0	3	0	2	3	2	0	7	14
Batrachochytrium dendrobatidis JAM81	Fungi	Chytridiomycota	Chytridiomycetes	8732	1	1	0	0	0	2	0	0	0	0	0	0	0	0	3	0	1	1	0	0	0	0	0	0	0	3	0	0	2	0	2	2	5	0	5	14
Batrachochytrium dendrobatidis JEL423 NEW	Fungi	Chytridiomycota	Chytridiomycetes	8818	1	1	0	0	0	2	0	0	0	0	0	0	0	0	3	0	1	1	0	0	0	0	0	0	0	3	0	1	2	0	2	2	5	0	6	15
Spizellomyces punctatus DAOM BR117	Fungi	Chytridiomycota	Chytridiomycetes	8804	1	1	0	0	0	2	0	1	0	0	0	0	0	0	2	0	1	1	0	1	0	0	1	0	0	4	0	1	3	0	2	3	4	2	8	19
Rozella allomycis CSF55	Fungi	Cryptomycota	Not defined	6350	1	1	0	0	0	1	0	0	0	0	0	1	0	0	2	0	1	0	0	0	0	0	0	0	0	3	0	1	2	0	2	2	3	0	6	13
Conidiobolus coronatus NRRL28638	Fungi	Entomophthoromycota	Entomophthoromycetes	10635	1	1	0	0	0	1	0	0	0	1	0	0	0	0	3	0	0	1	0	0	0	0	0	0	0	3	0	0	3	0	2	2	4	0	6	14
Rhizophagus irregularis DAOM 181602	Fungi	Glomeromycota	Glomeromycetes	30282	1	1	0	0	0	4	0	1	0	0	0	0	0	0	3	0	0	1	0	0	0	0	0	0	0	4	0	1	2	1	2	5	4	0	8	19
Antonospora locustae	Fungi	Microsporidia	Not defined	2606	1	1	0	0	0	1	0	0	0	0	0	0	0	0	0	0	0	0	0	0	0	0	0	0	0	1	0	0	0	0	2	1	0	0	1	4
Encephalitozoon cuniculi	Fungi	Microsporidia	Not defined	1996	1	1	0	0	0	1	0	0	0	1	0	0	0	0	0	0	0	0	0	0	0	0	0	0	0	2	0	0	1	0	2	2	0	0	3	7
Encephalitozoon hellem ATCC 50504	Fungi	Microsporidia	Not defined	1847	1	1	0	0	0	1	0	0	0	1	0	0	0	0	0	0	0	0	0	0	0	0	0	0	0	2	0	0	1	0	2	2	0	0	3	7
Encephalitozoon intestinalis ATCC 50506	Fungi	Microsporidia	Not defined	1833	1	1	0	0	0	1	0	0	0	1	0	0	0	0	0	0	0	0	0	0	0	0	0	0	0	2	0	0	0	0	2	2	0	0	2	6
Encephalitozoon romaleae SJ-2008	Fungi	Microsporidia	Not defined	1831	1	1	0	0	0	1	0	0	0	1	0	0	0	0	0	0	0	0	0	0	0	0	0	0	0	2	0	0	1	0	2	2	0	0	3	7
Enterocytozoon bieneusi	Fungi	Microsporidia	Not defined	3632	0	1	0	0	0	1	0	0	0	0	0	0	0	0	0	0	0	0	0	0	0	0	0	0	0	2	0	0	0	0	1	1	0	0	2	4
Nematocida parisii ERTm1	Fungi	Microsporidia	Not defined	2661	1	1	0	0	0	1	0	0	0	1	0	0	0	0	0	0	0	0	0	0	0	0	0	0	0	2	0	0	1	0	2	2	0	0	3	7
Nosema ceranae	Fungi	Microsporidia	Not defined	2060	1	1	0	0	0	1	0	0	0	1	0	0	0	0	0	0	0	0	0	0	0	0	0	0	0	2	0	0	0	0	2	2	0	0	2	6
Gonapodya prolifera	Fungi	Monoblepharidomycota	Monoblepharidomycetes	13902	1	1	0	0	0	2	0	0	0	1	0	1	0	0	3	0	0	1	0	0	0	0	0	0	0	5	0	0	4	0	2	4	4	0	9	19
Piromyces sp. E2	Fungi	Neocallimastigomycota	Neocallimastigomycetes	14648	0	1	0	0	0	1	0	0	0	0	0	0	0	0	1	0	0	0	0	0	0	0	0	0	0	5	0	0	6	0	1	1	1	0	11	14
Coemansia reversa NRRL 1564	Fungi	Not defined	Kickxellomycotina	7347	1	1	0	0	0	2	0	0	0	1	0	0	0	0	3	0	0	1	0	0	0	0	0	0	0	5	0	1	2	0	2	3	4	0	8	17
Mortierella elongata	Fungi	Not defined	Mortierellomycotina	15976	1	1	0	0	0	2	0	0	0	1	0	0	1	0	3	0	0	2	1	1	0	0	1	0	0	4	0	2	5	0	2	3	7	2	11	25
Backusella circina FSU 941	Fungi	Zygomycota	Mucoromycotina	17039	1	2	0	0	0	4	0	0	0	2	0	0	0	0	5	0	2	5	1	0	0	0	1	0	0	4	0	2	4	0	3	6	13	1	10	33
Lichtheimia hyalospora	Fungi	Zygomycota	Mucoromycotina	12062	1	1	0	0	0	3	0	0	0	1	0	0	0	0	3	0	1	2	1	0	0	0	1	0	0	3	0	2	3	0	2	4	7	1	8	22
Mucor circinelloides CBS277.49	Fungi	Zygomycota	Mucoromycotina	11719	1	2	0	0	0	5	0	0	0	1	0	0	0	0	3	0	0	1	1	0	0	0	0	0	0	3	0	2	4	0	3	6	5	0	9	23
Phycomyces blakesleeanus NRRL1555	Fungi	Zygomycota	Mucoromycotina	16528	1	1	0	0	0	2	0	0	0	2	0	0	0	0	2	0	0	1	1	0	0	0	1	0	0	3	0	0	3	0	2	4	4	1	6	17
Rhizopus microsporus var. chinensis CCTCC M201021	Fungi	Zygomycota	Mucoromycotina	17676	2	4	0	0	0	5	0	0	0	2	0	0	0	0	3	0	3	3	1	0	0	0	1	0	0	5	0	2	6	0	6	7	10	1	13	37
Rhizopus microsporus var. microsporus	Fungi	Zygomycota	Mucoromycotina	10905	1	2	0	0	0	3	0	0	0	1	0	0	0	0	2	0	1	2	1	1	0	0	1	0	0	3	0	1	3	0	3	4	6	2	7	22
Rhizopus oryzae 3 2009	Fungi	Zygomycota	Mucoromycotina	17482	2	2	0	0	0	4	0	0	0	1	0	0	0	0	4	0	2	3	1	0	0	0	1	0	0	3	0	2	3	0	4	5	10	1	8	28
Umbelopsis ramanniana AG	Fungi	Zygomycota	Mucoromycotina	9931	1	1	0	0	0	3	0	0	0	1	0	0	0	0	3	0	0	1	1	1	0	0	1	0	0	3	0	0	3	0	2	4	5	2	6	19
Lottia gigantea	Metazoa	Mollusca	Gastropoda	23851	1	0	0	0	1	0	1	1	0	0	0	2	0	0	5	0	0	1	0	1	1	1	1	1	1	3	1	1	7	1	2	4	6	6	13	31
Ixodes scapularis	Metazoa	Arthropoda	Chelicerata	20486	1	0	0	0	1	0	1	2	0	0	0	1	0	0	3	0	0	1	0	1	1	1	1	0	1	3	1	0	4	0	2	4	4	5	8	23
Acyrthosiphon pisum 20080623	Metazoa	Arthropoda	Insecta	10467	1	1	0	0	1	1	1	3	0	1	0	1	0	0	4	0	1	0	0	1	1	2	7	0	1	7	1	2	4	1	3	7	5	12	15	42
Aedes aegypti 1	Metazoa	Arthropoda	Insecta	16789	1	0	0	0	1	0	1	1	0	0	0	1	0	1	5	0	1	1	0	1	1	0	2	0	2	5	1	1	4	1	2	3	8	6	12	31
Anopheles gambiae 3	Metazoa	Arthropoda	Insecta	13133	1	0	0	0	1	0	1	1	0	0	0	2	0	0	3	0	1	1	0	1	1	0	2	0	1	2	1	1	4	1	2	4	5	5	9	25
Apis mellifera 4	Metazoa	Arthropoda	Insecta	11062	1	0	0	0	1	0	2	1	0	0	0	1	0	1	3	0	1	1	0	1	1	1	1	1	1	2	1	2	6	0	2	4	6	6	11	29
Bombyx mori P50T 2	Metazoa	Arthropoda	Insecta	14622	1	0	0	0	1	0	1	1	0	0	0	1	0	0	3	0	1	1	0	2	1	1	1	1	1	2	1	1	4	1	2	3	5	7	9	26
Culex pipiens 3	Metazoa	Arthropoda	Insecta	20299	1	0	0	0	1	1	1	1	0	0	0	1	0	1	4	0	0	1	0	1	1	0	2	0	1	4	1	1	4	1	2	4	6	5	11	28
Drosophila ananassae 1.3	Metazoa	Arthropoda	Insecta	15070	1	0	0	0	1	0	2	1	0	0	0	1	0	0	8	0	0	1	0	1	1	1	2	0	1	2	1	1	5	1	2	4	9	6	10	31
Drosophila erecta 1.3	Metazoa	Arthropoda	Insecta	15048	1	0	0	0	1	0	2	1	0	1	0	1	0	0	7	0	1	1	0	1	1	1	2	0	1	2	1	1	5	1	2	5	9	6	10	32
Drosophila grimshawi 1.3	Metazoa	Arthropoda	Insecta	14986	1	1	0	0	1	0	1	3	0	0	0	2	0	0	7	0	1	1	0	1	1	1	2	0	1	2	1	1	5	1	3	6	9	6	10	34
Drosophila melanogaster 5.32	Metazoa	Arthropoda	Insecta	22765	1	0	0	0	1	0	2	2	0	0	0	1	0	0	9	0	9	2	0	2	1	1	5	0	4	2	3	4	5	2	2	5	20	13	16	56
Drosophila mojavensis 1.3	Metazoa	Arthropoda	Insecta	14595	1	1	0	0	1	0	1	2	0	0	0	2	0	0	7	0	0	2	0	1	1	1	2	0	1	2	1	1	6	1	3	5	9	6	11	34
Drosophila persimilis 1.3	Metazoa	Arthropoda	Insecta	16878	1	0	0	0	1	0	2	1	0	0	0	3	0	0	8	0	1	0	0	1	1	0	2	0	1	3	1	1	4	1	2	6	9	5	10	32
Drosophila pseudoobscura 2.15	Metazoa	Arthropoda	Insecta	16308	1	0	0	0	1	0	2	1	0	0	0	2	0	0	7	0	1	1	0	1	1	1	2	0	1	2	1	1	4	1	2	5	9	6	9	31
Drosophila sechellia 1.3	Metazoa	Arthropoda	Insecta	16471	1	0	0	0	1	0	2	1	0	0	0	1	0	0	7	0	1	1	0	1	1	1	2	0	1	2	1	2	5	1	2	4	9	6	11	32
Drosophila simulans 1.3	Metazoa	Arthropoda	Insecta	15415	1	0	0	0	1	0	2	0	0	0	0	1	0	0	7	0	0	1	0	0	0	1	1	0	1	2	0	1	4	1	2	3	8	3	8	24
Drosophila virilis 1.2	Metazoa	Arthropoda	Insecta	14491	1	0	0	0	1	0	1	2	0	0	0	2	0	0	7	0	1	2	0	1	1	1	2	0	1	2	1	1	5	1	2	5	10	6	10	33
Drosophila willistoni 1.3	Metazoa	Arthropoda	Insecta	15513	1	0	0	0	1	0	2	1	0	0	0	2	0	0	9	0	1	1	0	1	1	1	2	0	1	2	1	1	5	1	2	5	11	6	10	34
Drosophila yakuba 1.3	Metazoa	Arthropoda	Insecta	16082	1	0	0	0	1	0	2	1	0	1	0	1	0	0	8	0	1	1	0	1	0	1	2	0	1	2	1	1	5	1	2	5	10	5	10	32
Nasonia vitripennis	Metazoa	Arthropoda	Insecta	27957	1	0	0	0	1	0	1	1	0	0	0	2	0	1	3	0	0	1	0	1	1	1	1	1	1	2	1	1	6	0	2	4	5	6	10	27
Pediculus humanus humanus 2	Metazoa	Arthropoda	Insecta	10775	1	0	0	0	1	1	1	1	0	0	0	1	0	1	4	0	1	1	0	2	1	1	1	0	1	3	1	1	5	0	2	4	7	6	10	29
Tribolium castaneum	Metazoa	Arthropoda	Insecta	14274	1	0	0	0	1	0	2	1	0	0	0	1	0	0	4	0	0	1	0	1	0	1	1	1	1	3	1	1	5	1	2	4	5	5	11	27
Macropus eugenii 55	Metazoa	Chordata	Craniata	15342	1	0	0	0	2	0	1	1	2	0	0	1	0	1	3	1	1	0	0	3	2	2	3	3	2	3	4	2	5	1	3	5	6	15	15	44
Ailuropoda melanoleuca	Metazoa	Chordata	Craniata	17538	1	0	0	0	2	0	1	1	1	0	0	1	0	0	6	1	0	1	0	2	2	3	3	3	1	3	3	2	6	1	3	4	8	14	15	44
Anolis carolinensis 53	Metazoa	Chordata	Craniata	17732	1	0	0	0	2	0	1	1	2	0	0	1	0	0	5	0	1	0	0	3	3	2	4	4	2	4	5	2	5	1	3	5	6	18	17	49
Callithrix jacchus	Metazoa	Chordata	Craniata	22446	2	0	0	0	2	0	0	1	2	0	0	3	0	0	5	2	0	1	0	1	2	4	3	3	1	4	4	2	5	1	4	6	8	14	16	48
Canis familiaris 2	Metazoa	Chordata	Craniata	25559	1	0	0	0	2	0	4	1	2	0	0	2	0	2	9	2	1	1	0	4	3	6	8	4	4	5	7	3	8	1	3	9	15	29	24	80
Choloepus hoffmanni 53	Metazoa	Chordata	Craniata	12435	1	0	0	0	1	0	1	1	2	0	0	0	0	0	3	0	0	0	0	2	1	3	2	2	1	4	1	0	1	1	2	4	3	11	7	27
Danio rerio 60	Metazoa	Chordata	Craniata	31473	1	0	0	0	2	0	2	1	2	0	0	2	0	1	9	1	3	1	0	5	4	3	6	7	4	6	8	2	9	2	3	7	15	29	27	81
Echinops telfairi 1	Metazoa	Chordata	Craniata	16562	1	0	0	0	2	0	1	0	2	0	0	1	0	1	3	1	0	0	0	3	1	3	3	3	2	5	2	2	4	1	3	4	5	15	14	41
Equus caballus 54	Metazoa	Chordata	Craniata	22641	1	0	0	0	3	0	1	1	5	0	0	1	0	2	6	1	1	1	0	4	2	3	3	3	3	4	6	4	6	1	4	8	11	18	21	62
Erinaceus europaeus 1	Metazoa	Chordata	Craniata	14592	1	0	0	0	2	0	1	1	2	0	0	1	0	0	3	2	0	0	0	3	2	3	2	3	2	5	3	2	3	1	3	5	5	15	14	42
Gorilla gorilla 53	Metazoa	Chordata	Craniata	16782	1	0	0	0	2	0	1	1	2	0	0	1	0	1	4	1	0	0	0	3	2	2	4	3	2	4	4	2	3	1	3	5	6	16	14	44
Homo sapiens 60	Metazoa	Chordata	Craniata	81968	4	0	0	0	2	1	6	2	9	0	0	3	0	3	16	11	1	3	0	14	8	8	11	11	11	21	21	10	17	12	6	21	34	63	81	205
Taeniopygia guttata 60	Metazoa	Chordata	Craniata	18191	0	0	0	0	2	0	1	0	2	0	0	0	0	1	3	0	1	1	0	2	2	2	4	2	1	4	3	1	7	1	2	3	6	13	16	40
Xenopus tropicalis 60	Metazoa	Chordata	Craniata	27710	1	0	0	0	5	0	3	1	4	0	0	1	0	2	7	0	2	0	0	16	2	8	4	5	5	4	12	1	6	0	6	9	11	40	23	89
Ciona intestinalis 2	Metazoa	Chordata	Urochordata	19858	2	0	0	0	1	0	1	1	0	1	0	0	0	0	10	0	0	0	0	3	3	0	3	0	3	4	1	0	4	2	3	3	10	12	11	39
Ciona savignyi 2	Metazoa	Chordata	Urochordata	20143	2	0	0	0	6	0	1	0	0	1	0	6	0	0	4	0	0	0	0	10	1	0	4	0	9	5	0	0	6	2	8	8	4	24	13	57
Hydra magnipapillata	Metazoa	Cnidaria	Hydrozoa	17385	1	0	0	0	1	1	0	1	0	0	0	4	0	0	3	0	1	0	0	1	1	0	1	1	1	4	0	2	4	1	2	6	4	5	11	28
Nematostella vectensis	Metazoa	Cnidaria	Anthozoa	27273	2	0	0	0	1	0	1	1	0	0	0	1	0	0	3	1	0	1	0	1	1	0	0	0	1	3	0	2	8	2	3	3	5	3	15	29
Strongylocentrotus purpuratus	Metazoa	Echinodermata	Echinoidea	21911	2	0	0	0	1	0	1	1	0	0	0	2	0	0	4	1	1	1	0	0	1	1	1	1	1	4	1	0	7	2	3	4	7	5	14	33
Brugia malayi	Metazoa	Nematoda	Chromadorea	21332	1	0	0	0	1	2	0	4	0	0	0	2	0	0	2	0	1	0	0	2	0	0	1	0	2	5	0	2	4	2	2	8	3	5	13	31
Caenorhabditis brenneri WS221	Metazoa	Nematoda	Chromadorea	30626	2	0	0	0	2	0	0	6	0	1	0	2	0	0	1	0	0	0	0	2	0	0	2	0	1	4	1	6	4	2	4	9	1	5	17	36
Caenorhabditis briggsae WS221	Metazoa	Nematoda	Chromadorea	21990	1	0	0	0	1	0	0	2	0	1	0	1	0	0	1	0	0	0	0	1	0	0	1	0	1	5	1	3	3	1	2	4	1	3	13	23
Caenorhabditis elegans WS221	Metazoa	Nematoda	Chromadorea	24890	1	0	0	0	1	0	0	5	0	2	0	1	0	0	1	0	0	0	0	1	0	0	1	0	1	3	1	6	7	1	2	8	1	3	18	32
Caenorhabditis japonica WS221	Metazoa	Nematoda	Chromadorea	25870	1	0	0	0	1	0	0	3	0	1	0	1	0	0	1	0	0	0	0	1	0	0	1	0	1	4	1	2	3	1	2	5	1	3	11	22
Caenorhabditis remanei WS221	Metazoa	Nematoda	Chromadorea	31476	1	0	0	0	1	0	0	2	0	2	0	2	0	0	1	0	0	0	0	1	0	0	1	0	1	5	1	4	5	1	2	6	1	3	16	28
Pristionchus pacificus	Metazoa	Nematoda	Chromadorea	24217	1	0	0	0	1	1	0	1	0	2	0	1	0	0	5	0	1	0	0	0	0	0	0	0	0	4	1	2	1	1	2	5	6	0	9	22
Trichoplax adhaerens	Metazoa	Placozoa	Not defined	11520	1	0	0	0	1	1	0	1	0	0	0	2	0	0	4	0	0	1	0	1	0	0	1	0	0	4	0	2	7	1	2	4	5	2	14	27
Schistosoma mansoni	Metazoa	Platyhelminthes	Trematoda	12845	1	0	0	0	1	1	0	1	0	0	0	1	0	0	4	0	0	0	0	2	0	0	1	0	1	3	0	1	4	0	2	3	4	4	8	21
Monosiga brevicollis	Protista	Choanozoa	Choanoflagellatea	9196	1	1	0	0	0	2	0	1	0	1	0	0	0	0	2	0	0	1	0	0	0	0	1	0	0	2	0	0	5	0	2	4	3	1	7	17
Proterospongia sp. ATCC 50818	Protista	Choanozoa	Choanoflagellatea	11590	0	0	0	0	0	1	0	1	0	0	0	0	0	0	2	1	0	0	0	0	0	0	1	0	0	2	0	0	5	0	0	2	3	1	7	13
Paramecium tetraurelia	Protista	Ciliophora	Ciliatea	39642	2	4	0	0	0	0	0	0	0	0	0	1	0	0	5	0	0	0	0	0	0	0	0	0	0	9	0	2	2	2	6	1	5	0	15	27
Chlamydomonas reinhardtii 4	Viridiplantae	Chlorophyta	Chlorophyceae	16709	1	1	0	0	0	2	0	0	0	0	0	0	0	0	4	0	0	1	0	0	0	0	0	0	0	4	0	1	2	2	2	2	5	0	9	18
Volvox carteri 2	Viridiplantae	Chlorophyta	Chlorophyceae	14542	1	1	0	0	0	1	0	1	0	0	0	0	0	0	5	0	0	0	0	0	0	0	1	0	0	3	0	2	2	1	2	2	5	1	8	18
Micromonas pusilla CCMP1545 2	Viridiplantae	Chlorophyta	Prasinophyceae	10547	1	2	0	0	0	2	0	1	0	0	0	0	0	0	4	0	0	0	0	0	0	0	1	0	0	2	0	0	3	1	3	3	4	1	6	17
Micromonas sp. RCC299 3	Viridiplantae	Chlorophyta	Prasinophyceae	10108	1	1	0	0	0	1	0	2	0	0	0	0	0	0	5	0	0	1	0	0	0	0	1	0	0	2	0	1	3	1	2	3	6	1	7	19
Ostreococcus lucimarinus CCE9901	Viridiplantae	Chlorophyta	Prasinophyceae	7488	1	1	0	0	0	1	0	1	0	0	0	0	0	0	2	0	0	0	0	0	0	0	0	0	0	0	0	0	1	1	2	2	2	0	2	8
Ostreococcus sp. RCC809	Viridiplantae	Chlorophyta	Prasinophyceae	7492	1	1	0	0	0	1	0	1	0	1	0	0	0	0	2	0	0	0	0	0	0	0	0	0	0	2	0	1	2	1	2	3	2	0	6	13
Ostreococcus tauri 2	Viridiplantae	Chlorophyta	Prasinophyceae	7725	1	1	0	0	0	1	0	1	0	0	0	0	0	0	2	0	0	0	0	0	0	0	0	0	0	2	0	0	1	1	2	2	2	0	4	10
Chlorella sp. NC64A	Viridiplantae	Chlorophyta	Trebouxiophyceae	9791	1	1	0	0	0	1	0	0	0	0	0	0	0	0	0	0	0	0	0	0	0	0	0	0	0	4	0	1	3	2	2	1	0	0	10	13
Chlorella vulgaris C-169	Viridiplantae	Chlorophyta	Trebouxiophyceae	9994	1	1	0	0	0	1	0	1	0	0	0	0	0	0	4	0	0	0	0	0	0	0	1	0	0	3	0	1	1	2	2	2	4	1	7	16
Coccomyxa C169	Viridiplantae	Chlorophyta	Trebouxiophyceae	9629	1	1	0	0	0	2	0	0	0	0	0	0	0	0	4	0	0	0	0	0	0	0	1	0	0	3	0	1	1	3	2	2	4	1	8	17
Physcomitrella patens	Viridiplantae	Streptophyta	Bryopsida	35938	1	1	0	0	0	1	0	1	0	0	0	0	0	0	9	0	0	0	0	0	0	0	0	0	0	3	0	3	4	2	2	2	9	0	12	25
Aquilegia coerulea	Viridiplantae	Streptophyta	Embryophyta	27583	1	1	0	0	0	1	0	1	0	0	0	0	0	0	6	0	0	0	0	0	0	0	0	0	0	4	0	3	2	1	2	2	6	0	10	20
Arabidopsis lyrata	Viridiplantae	Streptophyta	Embryophyta	32670	1	1	0	0	0	0	0	2	0	0	0	0	0	0	7	0	0	1	0	0	0	0	0	0	0	4	0	4	3	1	2	2	8	0	12	24
Arabidopsis thaliana 10	Viridiplantae	Streptophyta	Embryophyta	35386	1	1	0	0	0	0	0	3	0	0	0	0	0	0	10	0	0	2	0	0	0	0	0	0	0	5	0	5	5	2	2	3	12	0	17	34
Medicago truncatula 3	Viridiplantae	Streptophyta	Embryophyta	53423	0	1	0	0	0	0	0	1	0	0	0	0	0	0	5	0	0	0	0	0	0	0	0	0	1	4	0	0	2	1	1	1	5	1	7	15
Populus trichocarpa 1.1	Viridiplantae	Streptophyta	Embryophyta	45555	2	2	0	0	0	0	0	2	0	0	0	0	0	0	7	0	0	2	0	0	0	0	0	0	0	5	0	2	2	1	4	2	9	0	10	25
Selaginella moellendorffii 1	Viridiplantae	Streptophyta	Isoetopsida	22285	6	1	0	0	0	0	0	1	0	0	0	0	0	0	6	0	0	0	0	0	0	0	0	0	0	3	0	2	2	1	7	1	6	0	8	22
Brachypodium distachyon 1	Viridiplantae	Streptophyta	Liliopsida	32255	3	1	0	0	0	0	0	2	0	0	0	0	0	0	7	0	0	0	0	0	0	0	0	0	0	6	0	5	5	1	4	2	7	0	17	30
Oryza sativa 6.1	Viridiplantae	Streptophyta	Liliopsida	67393	1	1	0	0	0	0	0	1	0	0	0	0	0	0	10	0	0	1	0	0	0	0	0	0	0	12	0	4	5	2	2	1	11	0	23	37
Setaria italica	Viridiplantae	Streptophyta	Liliopsida	38038	1	2	0	0	0	0	0	1	0	0	0	0	0	0	5	0	0	1	0	0	0	0	0	0	0	9	0	2	5	4	3	1	6	0	20	30
Sorghum bicolor	Viridiplantae	Streptophyta	Liliopsida	36338	1	1	0	0	0	0	0	1	0	0	0	0	0	0	6	0	0	1	0	0	0	0	0	0	0	6	0	3	4	2	2	1	7	0	15	25
Zea mays B73 4a53	Viridiplantae	Streptophyta	Liliopsida	53764	4	2	0	0	0	0	0	3	0	0	0	0	0	0	10	7	0	2	0	0	0	0	0	0	0	8	0	5	4	2	6	3	19	0	19	47
Carica papaya 1	Viridiplantae	Streptophyta	Not defined	28589	1	1	0	0	0	0	0	0	0	0	0	1	0	0	5	0	0	0	0	0	0	0	0	0	0	2	0	2	2	1	2	1	5	0	7	15
Cucumis sativus 2	Viridiplantae	Streptophyta	Not defined	26682	1	0	0	0	0	0	0	1	0	0	0	0	0	0	5	0	0	2	0	0	0	0	0	0	0	4	0	2	0	1	1	1	7	0	7	16
Glycine max	Viridiplantae	Streptophyta	Not defined	62199	2	3	0	0	0	0	0	2	0	0	0	0	0	0	14	0	0	1	0	0	0	0	0	0	0	15	0	1	2	1	5	2	15	0	19	41
Lotus japonicus	Viridiplantae	Streptophyta	Not defined	26700	0	1	0	0	0	0	0	0	0	0	0	0	0	0	0	0	0	0	0	0	0	0	0	0	0	3	0	1	1	1	1	0	0	0	6	7
Manihot esculenta	Viridiplantae	Streptophyta	Not defined	47442	2	2	0	0	0	0	0	1	0	0	0	0	0	0	8	0	0	1	0	0	0	0	0	0	0	6	0	3	1	4	4	1	9	0	14	28
Mimulus guttatus	Viridiplantae	Streptophyta	Not defined	27501	1	2	0	0	0	0	0	1	0	0	0	0	0	0	5	0	0	1	0	0	0	0	0	0	0	11	0	7	2	1	3	1	6	0	21	31
Prunus persica	Viridiplantae	Streptophyta	Not defined	28689	2	1	0	0	0	0	0	1	0	0	0	0	0	0	6	0	0	1	0	0	0	0	0	0	0	4	0	2	1	2	3	1	7	0	9	20
Ricinus communis 2	Viridiplantae	Streptophyta	Not defined	31221	1	1	0	0	0	0	0	1	0	0	0	0	0	0	4	0	0	0	0	0	0	0	0	0	0	3	0	2	1	1	2	1	4	0	7	14
Solanum phureja BGI	Viridiplantae	Streptophyta	Not defined	40842	1	1	0	0	0	0	0	1	0	0	0	0	0	0	7	0	0	1	0	0	0	0	0	0	0	4	0	2	1	1	2	1	8	0	8	19
Vitis vinifera	Viridiplantae	Streptophyta	Not defined	30434	1	2	0	0	0	0	0	1	0	0	0	0	0	0	5	0	0	1	0	0	0	0	0	0	0	5	0	2	2	1	3	1	6	0	10	20
