# Supplementary material for: dbHiMo: a web-based epigenomics platform for histone-modifying enzymes
Source: Database (Oxford). 2015 Jun 8;2015:bav052. doi: 10.1093/database/bav052 (PMC4460409; doi:10.1093/database/bav052)
Supplement: Supplementary Data [file supp_bav052_suppl_data.zip › SupplementaryTableS1.xlsx]

## Sheet: TableS1
Supplementary Table S1
Accession	Category	GeneFamily	Evalue
NP_001001215.1	HAT_GNAT	ELP3	0
NP_001014344.2	HAT_GNAT	ELP3	0
NP_001034382.1	HAT_GNAT	ELP3	0
NP_001124234.1	HAT_GNAT	ELP3	0
NP_015239.1	HAT_GNAT	ELP3	0
NP_060561.3	HAT_GNAT	ELP3	0
NP_083087.1	HAT_GNAT	ELP3	0
NP_506055.2	HAT_GNAT	ELP3	0
NP_568725.1	HAT_GNAT	ELP3	0
NP_608834.1	HAT_GNAT	ELP3	0
AAC39102.1	HAT_GNAT	GCN5	1.5e-159
Q03330	HAT_GNAT	GCN5	2.8e-264
Q338B9	HAT_GNAT	GCN5	2.2e-219
Q6BGW1	HAT_GNAT	GCN5	3.6e-235
Q6CXW4	HAT_GNAT	GCN5	8e-268
Q6FTW5	HAT_GNAT	GCN5	2.5e-246
Q756G9	HAT_GNAT	GCN5	3.8e-240
Q8WZM0	HAT_GNAT	GCN5	5.7e-231
Q92830	HAT_GNAT	GCN5	7.4e-180
Q9AR19	HAT_GNAT	GCN5	2.8e-214
Q9UUK2	HAT_GNAT	GCN5	4.7e-192
NP_001038499.1	HAT_GNAT	PCAF	0
NP_003875.3	HAT_GNAT	PCAF	0
NP_064389.2	HAT_GNAT	PCAF	0
NP_491173.1	HAT_GNAT	PCAF	1.6e-67
C8VBH4	HAT_MYST	Esa1	4.1e-306
P0CP02	HAT_MYST	Esa1	2.5e-295
P0CP03	HAT_MYST	Esa1	2.5e-295
Q08649	HAT_MYST	Esa1	0
Q2UMQ5	HAT_MYST	Esa1	0
Q4IEV4	HAT_MYST	Esa1	1.1e-289
Q4P3S3	HAT_MYST	Esa1	1.3e-237
Q4WHG1	HAT_MYST	Esa1	3.1e-302
Q5A7Q2	HAT_MYST	Esa1	2.3e-304
Q6BU95	HAT_MYST	Esa1	1e-301
Q6C710	HAT_MYST	Esa1	0
Q6CKE9	HAT_MYST	Esa1	0
Q6FPH9	HAT_MYST	Esa1	0
Q75BY2	HAT_MYST	Esa1	0
Q7S9B6	HAT_MYST	Esa1	1.3e-284
O95251	HAT_MYST	HBO1	0
Q5SVQ0	HAT_MYST	HBO1	0
Q810T5	HAT_MYST	HBO1	0
Q5XI06	HAT_MYST	MOF	0
Q9D1P2	HAT_MYST	MOF	0
Q9H7Z6	HAT_MYST	MOF	0
Q5TKR9	HAT_MYST	MOZ_MORF	0
Q8BRB7	HAT_MYST	MOZ_MORF	0
Q8BZ21	HAT_MYST	MOZ_MORF	0
Q8WML3	HAT_MYST	MOZ_MORF	0
Q8WYB5	HAT_MYST	MOZ_MORF	0
Q92794	HAT_MYST	MOZ_MORF	0
NP_013846.1	HAT_MYST	Sas2	5.5e-132
NP_985768.1	HAT_MYST	Sas2	4.8e-140
XP_455864.1	HAT_MYST	Sas2	1.4e-142
XP_959893.1	HAT_MYST	Sas2	1.1e-16
NP_009501.1	HAT_MYST	Sas3	1e-118
NP_983638.2	HAT_MYST	Sas3	3.3e-207
XP_454852.1	HAT_MYST	Sas3	2.5e-175
Q5RBG4	HAT_MYST	Tip60	0
Q8CHK4	HAT_MYST	Tip60	0
Q92993	HAT_MYST	Tip60	0
Q960X4	HAT_MYST	Tip60	9.2e-258
Q99MK2	HAT_MYST	Tip60	0
Q9TYU5	HAT_MYST	Tip60	4.1e-166
B1H369	HDAC	ClassI	2.2e-258
B1WC68	HDAC	ClassI	2.5e-268
O09106	HDAC	ClassI	5.6e-274
O15379	HDAC	ClassI	2e-267
O88895	HDAC	ClassI	2.5e-265
P56517	HDAC	ClassI	1.1e-276
P56518	HDAC	ClassI	0
P56519	HDAC	ClassI	1.9e-269
P56520	HDAC	ClassI	6.3e-267
P70288	HDAC	ClassI	1.3e-276
Q0VCB2	HDAC	ClassI	1.5e-261
Q13547	HDAC	ClassI	5.1e-274
Q28DV3	HDAC	ClassI	3.8e-269
Q32PJ8	HDAC	ClassI	5.6e-274
Q4QQW4	HDAC	ClassI	5.6e-274
Q4SFA0	HDAC	ClassI	2.1e-266
Q5RAG0	HDAC	ClassI	5.1e-274
Q5RB76	HDAC	ClassI	2.4e-265
Q6GPA7	HDAC	ClassI	1.6e-220
Q6IRL9	HDAC	ClassI	2.5e-266
Q6P6W3	HDAC	ClassI	1.9e-267
Q7SXM0	HDAC	ClassI	7.4e-229
Q803C3	HDAC	ClassI	6.2e-265
Q8VH37	HDAC	ClassI	2.5e-268
Q92769	HDAC	ClassI	3.9e-278
Q94517	HDAC	ClassI	0
Q9BY41	HDAC	ClassI	1.3e-264
NP_001026152.2	HDAC	ClassIIA	0
NP_001026573.1	HDAC	ClassIIA	0
NP_001180070.1	HDAC	ClassIIA	0
NP_001186974.1	HDAC	ClassIIA	0
NP_001191206.1	HDAC	ClassIIA	0
NP_001258315.1	HDAC	ClassIIA	0
NP_056216.2	HDAC	ClassIIA	0
NP_848512.1	HDAC	ClassIIA	0
P56524	HDAC	ClassIIA	0
P83038	HDAC	ClassIIA	0
Q5R902	HDAC	ClassIIA	0
Q6NZM9	HDAC	ClassIIA	0
Q80ZH1	HDAC	ClassIIA	0
Q8WUI4	HDAC	ClassIIA	0
Q99P99	HDAC	ClassIIA	0
Q9UQL6	HDAC	ClassIIA	0
Q9Z2V6	HDAC	ClassIIA	0
XP_005205294.1	HDAC	ClassIIA	0
XP_005628646.1	HDAC	ClassIIA	0
XP_518986.3	HDAC	ClassIIA	0
NP_001030172.1	HDAC	ClassIIB	4.3e-256
NP_001068928.1	HDAC	ClassIIB	2.9e-284
NP_001092430.1	HDAC	ClassIIB	0
NP_001259569.1	HDAC	ClassIIB	2.6e-208
NP_006035.2	HDAC	ClassIIB	0
NP_034543.3	HDAC	ClassIIB	0
NP_114408.3	HDAC	ClassIIB	0
NP_500787.1	HDAC	ClassIIB	1.6e-118
NP_954668.2	HDAC	ClassIIB	2.1e-303
NP_956069.1	HDAC	ClassIIB	7.4e-179
B2RZ55	HDAC	ClassIII	5.3e-87
O59923	HDAC	ClassIII	5e-86
O94640	HDAC	ClassIII	6.2e-49
P06700	HDAC	ClassIII	1.4e-107
P33294	HDAC	ClassIII	1e-107
P59941	HDAC	ClassIII	1.7e-80
Q0P595	HDAC	ClassIII	2e-89
Q1JQC6	HDAC	ClassIII	5.6e-67
Q4R834	HDAC	ClassIII	2.8e-119
Q5RBF1	HDAC	ClassIII	1.2e-82
Q5RJQ4	HDAC	ClassIII	1.1e-94
Q757M7	HDAC	ClassIII	2.3e-114
Q7ZVK3	HDAC	ClassIII	1.1e-108
Q8BKJ9	HDAC	ClassIII	1.6e-86
Q8IXJ6	HDAC	ClassIII	1.6e-82
Q8N6T7	HDAC	ClassIII	5.7e-88
Q8R104	HDAC	ClassIII	1.7e-74
Q8R216	HDAC	ClassIII	1.4e-87
Q8VDQ8	HDAC	ClassIII	5.1e-131
Q923E4	HDAC	ClassIII	6.5e-123
Q96EB6	HDAC	ClassIII	2.4e-122
Q9NRC8	HDAC	ClassIII	1.6e-85
Q9VK34	HDAC	ClassIII	1.8e-100
Q9Y6E7	HDAC	ClassIII	5e-76
NP_001002171.1	HDAC	ClassIV	7.2e-263
NP_001095526.1	HDAC	ClassIV	8.9e-292
NP_001100080.2	HDAC	ClassIV	2.1e-299
NP_001264070.1	HDAC	ClassIV	1.7e-277
NP_079103.2	HDAC	ClassIV	4.6e-302
NP_505699.3	HDAC	ClassIV	1.8e-111
NP_659168.1	HDAC	ClassIV	4.2e-300
Q9GKU5	HDAC	ClassIV	9.2e-302
A1YVX4	HDM	JARID1	0
P29375	HDM	JARID1	0
P41229	HDM	JARID1	0
P41230	HDM	JARID1	0
Q30DN6	HDM	JARID1	0
Q38JA7	HDM	JARID1	0
Q3UXZ9	HDM	JARID1	0
Q5F3R2	HDM	JARID1	0
Q5XUN4	HDM	JARID1	0
Q62240	HDM	JARID1	0
Q80Y84	HDM	JARID1	0
Q9BY66	HDM	JARID1	0
Q9UGL1	HDM	JARID1	0
P59997	HDM	JHDM1	0
Q5U263	HDM	JHDM1	0
Q640I9	HDM	JHDM1	0
Q6P1G2	HDM	JHDM1	0
Q8NHM5	HDM	JHDM1	0
Q9Y2K7	HDM	JHDM1	0
Q5HZN1	HDM	JHDM2	0
Q5ZIX8	HDM	JHDM2	0
Q63679	HDM	JHDM2	0
Q6IRB8	HDM	JHDM2	0
Q6PCM1	HDM	JHDM2	0
Q6ZPY7	HDM	JHDM2	0
Q7LBC6	HDM	JHDM2	0
Q9Y4C1	HDM	JHDM2	0
A1A5Q5	HDM	JHDM3_JMJD2	1.5e-289
B2RXH2	HDM	JHDM3_JMJD2	1.8e-178
O75164	HDM	JHDM3_JMJD2	0
O94953	HDM	JHDM3_JMJD2	0
Q3U2K5	HDM	JHDM3_JMJD2	2e-298
Q5RD88	HDM	JHDM3_JMJD2	0
Q6B0I6	HDM	JHDM3_JMJD2	1.5e-255
Q8BW72	HDM	JHDM3_JMJD2	0
Q8VCD7	HDM	JHDM3_JMJD2	0
Q91VY5	HDM	JHDM3_JMJD2	0
Q9H3R0	HDM	JHDM3_JMJD2	0
Q9U297	HDM	JHDM3_JMJD2	4.8e-60
E6ZGB4	HDM	PHF2_PHF8	0
NP_001100812.1	HDM	PHF2_PHF8	0
NP_001101723.1	HDM	PHF2_PHF8	0
NP_001106825.1	HDM	PHF2_PHF8	0
NP_001171825.1	HDM	PHF2_PHF8	0
NP_001189347.1	HDM	PHF2_PHF8	0
NP_001189376.1	HDM	PHF2_PHF8	0
NP_005383.3	HDM	PHF2_PHF8	0
NP_035208.2	HDM	PHF2_PHF8	0
O15054	HDM	UTX_JMJD3	0
O15550	HDM	UTX_JMJD3	0
O70546	HDM	UTX_JMJD3	0
Q5NCY0	HDM	UTX_JMJD3	0
NP_010728.1	HMT	DOT1	2.7e-158
NP_985182.2	HMT	DOT1	4.6e-182
XP_451588.1	HMT	DOT1	9.5e-155
NP_001102203.1	HMT	DOT1L	0
NP_115871.1	HMT	DOT1L	0
NP_955354.1	HMT	DOT1L	0
NP_001005629.2	HMT	PRMT_1	0
NP_001015624.1	HMT	PRMT_1	0
NP_001527.3	HMT	PRMT_1	0
NP_062804.1	HMT	PRMT_1	0
NP_077339.1	HMT	PRMT_1	0
NP_179557.1	HMT	PRMT_1	1.4e-267
NP_194680.1	HMT	PRMT_1	2.2e-270
NP_507909.1	HMT	PRMT_1	6.9e-234
NP_594825.2	HMT	PRMT_1	2e-208
NP_956944.2	HMT	PRMT_1	1.8e-300
Q54EF2	HMT	PRMT_1	7.4e-212
Q6VRB0	HMT	PRMT_1	2.8e-306
Q8AV13	HMT	PRMT_1	9.4e-303
XP_851543.1	HMT	PRMT_1	0
D9IVE5	HMT	PRMT_2	0
NP_001020315.1	HMT	PRMT_2	0
NP_001072706.2	HMT	PRMT_2	0
NP_001073644.1	HMT	PRMT_2	6.5e-217
NP_001526.2	HMT	PRMT_2	0
NP_573445.2	HMT	PRMT_2	0
Q54HI0	HMT	PRMT_2	8.6e-29
XP_001097529.1	HMT	PRMT_2	0
XP_005639087.1	HMT	PRMT_2	0
XP_514952.2	HMT	PRMT_2	0
P0CO26	HMT	SET1	3.8e-203
P0CO27	HMT	SET1	3.9e-199
P38827	HMT	SET1	8.2e-203
Q1DR06	HMT	SET1	3.8e-273
Q2GWF3	HMT	SET1	7.6e-211
Q2UMH3	HMT	SET1	4.2e-185
Q4I5R3	HMT	SET1	1.6e-200
Q4PB36	HMT	SET1	2.7e-31
Q4WNH8	HMT	SET1	3.2e-209
Q5ABG1	HMT	SET1	1.7e-217
Q5B0Y5	HMT	SET1	4.7e-287
Q6BKL7	HMT	SET1	1.4e-233
Q6CEK8	HMT	SET1	1.8e-199
Q6CIT4	HMT	SET1	7.8e-198
Q6FKB1	HMT	SET1	1.8e-206
Q75D88	HMT	SET1	1.2e-190
Q8X0S9	HMT	SET1	4.3e-133
O14026	HMT	SET2	2.5e-176
P0CO28	HMT	SET2	9.5e-236
P0CO29	HMT	SET2	9.5e-236
P46995	HMT	SET2	1.4e-225
Q1DU03	HMT	SET2	2.4e-271
Q2H988	HMT	SET2	8.8e-245
Q2UTN6	HMT	SET2	6.4e-266
Q4IB50	HMT	SET2	1.9e-240
Q4PBL3	HMT	SET2	1.9e-135
Q4WTT2	HMT	SET2	8.8e-279
Q59XV0	HMT	SET2	1.2e-185
Q5ASA5	HMT	SET2	2.4e-245
Q6BM04	HMT	SET2	6.2e-204
Q6CXP5	HMT	SET2	5.3e-236
Q6FX50	HMT	SET2	5.5e-220
Q757Y8	HMT	SET2	5.6e-219
A3M0J3	HMT	SET5	2.2e-189
A5DQN2	HMT	SET5	7.5e-162
A6ZTB4	HMT	SET5	1.5e-73
A7TPV3	HMT	SET5	5.2e-107
P0CR42	HMT	SET5	3e-114
P0CR43	HMT	SET5	3.9e-115
Q4PBP5	HMT	SET5	4.8e-16
Q5A1M3	HMT	SET5	1.7e-171
Q6BSV3	HMT	SET5	2.6e-184
Q6C9E7	HMT	SET5	2.8e-76
Q6CX91	HMT	SET5	4.6e-126
Q6FTT0	HMT	SET5	2.2e-125
Q75BF1	HMT	SET5	5.6e-116
